# Supplementary material for: Insights into gene expression changes under conditions that facilitate horizontal gene transfer (mating) of a model archaeon
Source: Sci Rep. 2020 Dec 18;10:22297. doi: 10.1038/s41598-020-79296-w (PMC7749143; doi:10.1038/s41598-020-79296-w)
Supplement: Supplementary file 3 — Supplementary Table 3. [file 41598_2020_79296_MOESM3_ESM.xlsx]

## Sheet: full_annot
Table S3. Fully annotated abundance estimate (Variational Bayesian Estimation Method (VBEM) in Salmon) table for each gene expressed over all time points and replicates (sum of all > 10); annotations include NCBI, UniProt, KEGG, Pfam, GO, InterPro, SMART, PIRSF, and arCOG databases.
Gene ID	Protein ID	db_xref	New Locus Tag	RefSeq	Start Site	Stop Site	Strand	Gene Biotype	Old Locus Tag	length	Protein description	KEGG Level 1	KEGG Level 2	KEGG Level 3	KEGG Pathway ID	KEGG Description	KEGG ID	KEGG Definition	Gene Name	Biological Process GO-term	Cellular Component GO-term	Molecular Function GO-term	InterPro Protein	Pfam Protein Family	Protein Information Resource (PIR) SuperFamily	SMART ID	UniProtKB Keywords	DNA Type	arCOG ID	e-value	BIT score	arCOG Family	Gene ID	Gene Description	shaking_rep1	t00h_rep1	t02h_rep1	t04h_rep1	t08h_rep1	t24h_rep1	shaking_rep2	t00h_rep2	t02h_rep2	t04h_rep2	t08h_rep2	t24h_rep2
NC_013964.1_cds_237	N/A	8919165	HVO_RS00740	NC_013964.1	171300	171791	-	pseudogene	HVO_B0152A	491	transposase	NA	NA	NA	NA	NA	NA	NA	pseudo (HVO_RS00740)									pHV3	NA	NA	NA	NA	NA	NA	83	126	130	147	122	150	79	125	116	133	172	147
NC_013964.1_cds_277	N/A	31787379	HVO_RS19670	NC_013964.1	221179	221388	-	pseudogene	N/A	209	hypothetical protein	NA	NA	NA	NA	NA	NA	NA	NA	NA	NA	NA	NA	NA	NA	NA	NA	pHV3	NA	NA	NA	NA	NA	NA	5	0	6	0	0	11	4	5	6	0	44	12
NC_013964.1_cds_355	N/A	31787382	HVO_RS19685	NC_013964.1	323903	324436	-	pseudogene	N/A	533	hypothetical protein	NA	NA	NA	NA	NA	NA	NA	NA	NA	NA	NA	NA	NA	NA	NA	NA	pHV3	NA	NA	NA	NA	NA	NA	7	3	11	31	35	13	4	10	30	43	39	15
NC_013964.1_cds_356	N/A	8919276	HVO_RS01325	NC_013964.1	324709	325424	-	pseudogene	HVO_B0272	715	PAS sensor protein	NA	NA	NA	NA	NA	NA	NA	bacterio-opsin activator-like protein (HVO_RS01325)	GO:0000160~phosphorelay signal transduction system,GO:0006352~DNA-templated transcription, initiation	GO:0005622~intracellular	GO:0003677~DNA binding,GO:0003700~transcription factor activity, sequence-specific DNA binding,GO:0016987~sigma factor activity	IPR001789:Signal transduction response regulator, receiver domain,IPR007050:Transcription regulator HTH, bacterioopsin,IPR011006:CheY-like superfamily,IPR011991:Winged helix-turn-helix DNA-binding domain,IPR013324:RNA polymerase sigma factor, region 3/4	PF00072:Response regulator receiver domain,PF04967:HTH DNA binding domain		SM00448:REC	Complete proteome,Plasmid,Reference proteome,	pHV3	NA	NA	NA	NA	NA	NA	3	4	18	20	21	7	2	8	25	18	24	25
NC_013964.1_cds_373	N/A	31787384	HVO_RS19695	NC_013964.1	338774	338872	+	pseudogene	N/A	98	molecular chaperone GroEL	NA	NA	NA	NA	NA	NA	NA	NA	NA	NA	NA	NA	NA	NA	NA	NA	pHV3	NA	NA	NA	NA	NA	NA	0	0	0	21	0	35	0	13	17	0	0	0
NC_013964.1_cds_WP_004041006.1_235	WP_004041006.1	8919362	HVO_RS00730	NC_013964.1	169317	169745	+	protein_coding	HVO_B0151	428	nickel-responsive transcriptional regulator NikR	NA	NA	NA	NA	NA	NA	NA	nickel-responsive regulator (HVO_RS00730)	GO:0006351~transcription, DNA-templated,GO:0010045~response to nickel cation		GO:0003677~DNA binding,GO:0003700~transcription factor activity, sequence-specific DNA binding,GO:0016151~nickel cation binding	IPR002145:Ribbon-helix-helix protein, copG,IPR010985:Ribbon-helix-helix,IPR013321:Arc-type ribbon-helix-helix,IPR014864:Transcription factor, NikR, nickel binding C-terminal,IPR022988:Nickel-responsive transcriptional regulator NikR	PF01402:Ribbon-helix-helix protein, copG family,PF08753:NikR C terminal nickel binding domain			Complete proteome,DNA-binding,Metal-binding,Nickel,Plasmid,Reference proteome,Transcription,Transcription regulation,	pHV3	arCOG12055	1.4e-06	26.3	V	-	RHH/CopG DNA binding protein	138	128	166	74	66	42	81	137	116	89	40	27
NC_013964.1_cds_WP_004041008.1_233	WP_004041008.1	8919367	HVO_RS00720	NC_013964.1	165739	167340	+	protein_coding	HVO_B0149	1601	oleate hydratase	NA	NA	NA	NA	NA	NA	NA	oleate hydratase (HVO_RS00720)	GO:0006631~fatty acid metabolic process		GO:0016491~oxidoreductase activity,GO:0050151~oleate hydratase activity,GO:0071949~FAD binding	IPR010354:Oleate hydratase,IPR016040:NAD(P)-binding domain,IPR023753:Pyridine nucleotide-disulphide oxidoreductase, FAD/NAD(P)-binding domain	PF06100:Streptococcal 67 kDa myosin-cross-reactive antigen like family			Complete proteome,Plasmid,Reference proteome,	pHV3	arCOG04623	0.011	12.8	R	-	Predicted NAD/FAD-dependent oxidoreductase	428	531	260	216	250	272	563	635	247	345	286	265
NC_013964.1_cds_WP_004041009.1_232	WP_004041009.1	8919159	HVO_RS00715	NC_013964.1	164917	165570	+	protein_coding	HVO_B0148	653	DNA-binding protein	NA	NA	NA	NA	NA	NA	NA	DNA-binding protein (HVO_RS00715)				IPR007050:Transcription regulator HTH, bacterioopsin,IPR011991:Winged helix-turn-helix DNA-binding domain	PF04967:HTH DNA binding domain			Complete proteome,Plasmid,Reference proteome,	pHV3	arCOG02271	1.1e-32	111.5	K	-	Transcriptional regulator, contains HTH domain	6	14	6	15	14	19	2	10	9	12	24	19
NC_013964.1_cds_WP_004041010.1_231	WP_004041010.1	8919041	HVO_RS00710	NC_013964.1	163495	164628	-	protein_coding	HVO_B0146	1133	aminotransferase class V	NA	NA	NA	NA	NA	NA	NA	aminotransferase class V (HVO_RS00710)			GO:0008483~transaminase activity	IPR000192:Aminotransferase, class V/Cysteine desulfurase,IPR015421:Pyridoxal phosphate-dependent transferase, major region, subdomain 1,IPR015422:Pyridoxal phosphate-dependent transferase, major region, subdomain 2,IPR015424:Pyridoxal phosphate-dependent transferase	PF00266:Aminotransferase class-V			Aminotransferase,Complete proteome,Plasmid,Reference proteome,Transferase,	pHV3	arCOG00065	3.5e-42	143.2	O	csdA	Selenocysteine lyase/Cysteine desulfurase	3	5	8	16	14	16	2	8	9	19	15	16
NC_013964.1_cds_WP_004041011.1_230	WP_004041011.1	8919253	HVO_RS00705	NC_013964.1	162589	163284	-	protein_coding	HVO_B0145	695	creatininase	NA	NA	NA	NA	NA	NA	NA	creatininase (HVO_RS00705)			GO:0047789~creatininase activity	IPR003785:Creatininase/formamide hydrolase,IPR024087:Creatininase-like domain	PF02633:Creatinine amidohydrolase			Complete proteome,Hydrolase,Plasmid,Reference proteome,	pHV3	arCOG04536	2.6e-46	155.7	H	ArfB	Creatinine amidohydrolase/Fe(II)-dependent formamide hydrolase involved in riboflavin and F420 biosynthesis	4	10	54	74	48	33	5	7	61	76	51	31
NC_013964.1_cds_WP_004041012.1_229	WP_004041012.1	8919176	HVO_RS00700	NC_013964.1	161336	162310	+	protein_coding	HVO_B0144	974	iron ABC transporter substrate-binding protein	Environmental Information Processing	Membrane transport	02010 ABC transporters	[PATH:hvo02010]	ABC-type transport system periplasmic substrate-binding protein (probable substrate iron-III)	K02016	ABC.FEV.S; iron complex transport system substrate-binding protein	iron ABC transporter substrate-binding protein (HVO_RS00700)				IPR002491:ABC transporter periplasmic binding domain	PF01497:Periplasmic binding protein			Complete proteome,	pHV3	arCOG06180	3.9e-88	294.5	P	FepB	ABC-type Fe3+-hydroxamate transport system, periplasmic component	4	7	40	139	178	181	3	4	38	122	173	155
NC_013964.1_cds_WP_004041014.1_227	WP_004041014.1	8919169	HVO_RS00690	NC_013964.1	157878	158912	+	protein_coding	HVO_B0142	1034	hypothetical protein	NA	NA	NA	NA	NA	NA	NA	hypothetical protein (HVO_RS00690)				IPR011989:Armadillo-like helical,IPR016024:Armadillo-type fold,IPR021133:HEAT, type 2				Complete proteome,Plasmid,Reference proteome,	pHV3	arCOG07600	3.7e-06	24.6	S	-	HEAT repeats containing protein	3	2	2	2	4	3	2	3	2	3	4	3
NC_013964.1_cds_WP_004041015.1_226	WP_004041015.1	8919246	HVO_RS00685	NC_013964.1	156528	157784	+	protein_coding	HVO_B0141	1256	PQQ repeat protein	NA	NA	NA	NA	NA	NA	NA	PQQ repeat protein (HVO_RS00685)		GO:0016021~integral component of membrane		IPR002372:Pyrrolo-quinoline quinone repeat,IPR006311:Twin-arginine translocation pathway, signal sequence,IPR011047:Quinonprotein alcohol dehydrogenase-like superfamily,IPR018391:Pyrrolo-quinoline quinone beta-propeller repeat,IPR027295:Quinonprotein alcohol dehydrogenase-like domain	PF13360:PQQ-like domain		SM00564:PQQ	Complete proteome,Membrane,Plasmid,Reference proteome,Transmembrane,Transmembrane helix,	pHV3	arCOG02492	5.6e-31	105.8	S	-	Secreted protein, with PKD repeat domain	1	1	0	2	5	3	1	0	2	2	3	3
NC_013964.1_cds_WP_004041017.1_224	WP_004041017.1	8919261	HVO_RS00675	NC_013964.1	154201	155490	-	protein_coding	HVO_B0139	1289	PQQ repeat protein	NA	NA	NA	NA	NA	NA	NA	PQQ repeat protein (HVO_RS00675)				IPR002372:Pyrrolo-quinoline quinone repeat,IPR006311:Twin-arginine translocation pathway, signal sequence,IPR011047:Quinonprotein alcohol dehydrogenase-like superfamily,IPR018391:Pyrrolo-quinoline quinone beta-propeller repeat,IPR027295:Quinonprotein alcohol dehydrogenase-like domain	PF13360:PQQ-like domain		SM00564:PQQ	Complete proteome,Plasmid,Reference proteome,	pHV3	arCOG02492	2.6e-44	149.7	S	-	Secreted protein, with PKD repeat domain	1	0	0	1	1	3	0	0	1	0	4	0
NC_013964.1_cds_WP_004041021.1_220	WP_004041021.1	8919051	HVO_RS00655	NC_013964.1	150248	151138	-	protein_coding	HVO_B0135	890	hypothetical protein	NA	NA	NA	NA	NA	NA	NA	hypothetical protein (HVO_RS00655)		GO:0016021~integral component of membrane						Complete proteome,Membrane,Plasmid,Reference proteome,Transmembrane,Transmembrane helix,	pHV3	arCOG04389	2.2e-54	182.2	S	-	Uncharacterized membrane protein	5	7	16	17	17	17	10	8	11	21	28	20
NC_013964.1_cds_WP_004041022.1_219	WP_004041022.1	8919121	HVO_RS00650	NC_013964.1	149385	150161	-	protein_coding	HVO_B0134	776	multidrug ABC transporter ATP-binding protein	NA	NA	NA	NA	NA	NA	NA	multidrug ABC transporter ATP-binding protein (HVO_RS00650)			GO:0005524~ATP binding,GO:0016887~ATPase activity	IPR003439:ABC transporter-like,IPR003593:AAA+ ATPase domain,IPR027417:P-loop containing nucleoside triphosphate hydrolase	PF00005:ABC transporter		SM00382:AAA	ATP-binding,Complete proteome,Nucleotide-binding,Plasmid,Reference proteome,	pHV3	arCOG00196	1.9e-75	251.8	V	CcmA	ABC-type multidrug transport system, ATPase component	14	10	17	18	32	32	13	16	17	31	34	25
NC_013964.1_cds_WP_004041023.1_218	WP_004041023.1	8919342	HVO_RS00645	NC_013964.1	147763	149388	-	protein_coding	HVO_B0133	1625	hypothetical protein	NA	NA	NA	NA	NA	NA	NA	hypothetical protein (HVO_RS00645)		GO:0016021~integral component of membrane						Complete proteome,Membrane,Plasmid,Reference proteome,Transmembrane,Transmembrane helix,	pHV3	arCOG06311	1.6e-124	413.9	S	-	Uncharacterized membrane protein, predicted permease	4	3	3	6	6	3	3	2	4	6	4	5
NC_013964.1_cds_WP_004041024.1_217	WP_004041024.1	8919268	HVO_RS00640	NC_013964.1	146478	147707	+	protein_coding	HVO_B0132	1229	PQQ repeat protein	NA	NA	NA	NA	NA	NA	NA	PQQ repeat protein (HVO_RS00640)				IPR002372:Pyrrolo-quinoline quinone repeat,IPR011047:Quinonprotein alcohol dehydrogenase-like superfamily,IPR018391:Pyrrolo-quinoline quinone beta-propeller repeat,IPR027295:Quinonprotein alcohol dehydrogenase-like domain	PF13360:PQQ-like domain		SM00564:PQQ	Complete proteome,	pHV3	arCOG02482	1.8e-56	189.8	X	-	Phage tail protein P2-like contains WD40/PQQ-like beta propeller repeats	12	6	9	10	8	14	20	18	6	10	14	21
NC_013964.1_cds_WP_004041025.1_216	WP_004041025.1	8919172	HVO_RS00635	NC_013964.1	145516	146379	+	protein_coding	HVO_B0131	863	hypothetical protein	NA	NA	NA	NA	NA	NA	NA	hypothetical protein (HVO_RS00635)				IPR011991:Winged helix-turn-helix DNA-binding domain				Complete proteome,Plasmid,Reference proteome,	pHV3	arCOG01449	2.3e-66	221.6	V	Csx1	CARF domain containing protein	6	11	41	64	46	27	9	14	41	64	40	38
NC_013964.1_cds_WP_004041026.1_215	WP_004041026.1	8919135	HVO_RS00630	NC_013964.1	144548	144955	+	protein_coding	HVO_B0130	407	hypothetical protein	NA	NA	NA	NA	NA	NA	NA	hypothetical protein (HVO_RS00630)				IPR005175:Domain of unknown function DUF296	PF03479:Domain of unknown function (DUF296)			Complete proteome,Plasmid,Reference proteome,	pHV3	arCOG04212	4.5e-31	105.2	R	-	Predicted DNA-binding protein with PD1-like DNA-binding motif	121	97	276	461	446	460	170	142	270	411	430	674
NC_013964.1_cds_WP_004041027.1_214	WP_004041027.1	8919181	HVO_RS00625	NC_013964.1	144202	144381	-	protein_coding	HVO_B0129	179	hypothetical protein	NA	NA	NA	NA	NA	NA	NA	hypothetical protein (HVO_RS00625)								Complete proteome,Plasmid,Reference proteome,	pHV3	NA	NA	NA	NA	NA	NA	0	0	0	9	0	14	0	0	0	11	14	0
NC_013964.1_cds_WP_004041028.1_213	WP_004041028.1	8919314	HVO_RS00620	NC_013964.1	143445	143975	+	protein_coding	HVO_B0128	530	glucose 1-dehydrogenase related protein	NA	NA	NA	NA	NA	NA	NA	glucose 1-dehydrogenase related protein (HVO_RS00620)				IPR002347:Glucose/ribitol dehydrogenase,IPR016040:NAD(P)-binding domain	PF00106:short chain dehydrogenase			Complete proteome,Plasmid,Reference proteome,	pHV3	arCOG01259	1.5e-40	136.9	I	FabG	Short-chain alcohol dehydrogenase	3	2	0	3	5	6	2	1	0	0	2	4
NC_013964.1_cds_WP_004041029.1_212	WP_004041029.1	8919177	HVO_RS00615	NC_013964.1	142343	143296	-	protein_coding	HVO_B0127	953	LLM class flavin-dependent oxidoreductase	NA	NA	NA	NA	NA	NA	NA	luciferase (HVO_RS00615)			GO:0004497~monooxygenase activity,GO:0016705~oxidoreductase activity, acting on paired donors, with incorporation or reduction of molecular oxygen	IPR011251:Luciferase-like domain	PF00296:Luciferase-like monooxygenase			Complete proteome,Monooxygenase,Oxidoreductase,Plasmid,Reference proteome,	pHV3	arCOG02410	1.1e-62	210.2	C	Mer	Coenzyme F420-dependent N5,N10-methylene tetrahydromethanopterin reductase or related flavin-dependent oxidoreductase	3	7	8	12	17	16	2	4	7	12	13	21
NC_013964.1_cds_WP_004041037.1_204	WP_004041037.1	8919298	HVO_RS00575	NC_013964.1	133644	134408	-	protein_coding	HVO_B0119	764	ArcR family transcriptional regulator	NA	NA	NA	NA	NA	NA	NA	ArcR family transcriptional regulator (HVO_RS00575)	GO:0006351~transcription, DNA-templated,GO:0006355~regulation of transcription, DNA-templated		GO:0003677~DNA binding	IPR005471:Transcription regulator IclR, N-terminal,IPR011991:Winged helix-turn-helix DNA-binding domain,IPR014757:Transcription regulator IclR, C-terminal	PF01614:Bacterial transcriptional regulator,PF09339:IclR helix-turn-helix domain		SM00346:HTH_ICLR	Complete proteome,DNA-binding,Plasmid,Reference proteome,Transcription,Transcription regulation,	pHV3	arCOG02798	2e-67	224.5	K	IclR	DNA-binding transcriptional regulator, IclR family	18	33	16	5	12	5	16	17	6	9	19	4
NC_013964.1_cds_WP_004041038.1_203	WP_004041038.1	8919024	HVO_RS00570	NC_013964.1	131561	133510	+	protein_coding	HVO_B0118	1949	SMC-like protein Sph2	NA	NA	NA	NA	NA	NA	NA	SMC-like protein Sph2 (HVO_RS00570)				IPR027417:P-loop containing nucleoside triphosphate hydrolase				Coiled coil,Complete proteome,	pHV3	arCOG00385	2e-08	32.2	S	-	Uncharacterized coiled-coil protein	14	41	90	75	82	114	18	36	80	87	99	87
NC_013964.1_cds_WP_004041039.1_202	WP_004041039.1	8919086	HVO_RS00565	NC_013964.1	130859	131485	+	protein_coding	HVO_B0117	626	hypothetical protein	NA	NA	NA	NA	NA	NA	NA	hypothetical protein (HVO_RS00565)								Complete proteome,Plasmid,Reference proteome,	pHV3	arCOG02804	1.9e-70	234.3	S	-	Uncharacterized protein	153	299	273	211	275	243	103	234	221	245	227	223
NC_013964.1_cds_WP_004041041.1_200	WP_004041041.1	8919266	HVO_RS00555	NC_013964.1	128367	129218	+	protein_coding	HVO_B0115	851	5-oxopent-3-ene-1,2,5-tricarboxylate decarboxylase	NA	NA	NA	NA	NA	NA	NA	5-oxopent-3-ene-1,2,5-tricarboxylate decarboxylase (HVO_RS00555)	GO:0008152~metabolic process		GO:0016787~hydrolase activity	IPR011234:Fumarylacetoacetase, C-terminal-related,IPR018833:Domain of unknown function DUF2437	PF01557:Fumarylacetoacetate (FAA) hydrolase family,PF10370:Domain of unknown function (DUF2437)			Complete proteome,Hydrolase,Plasmid,Reference proteome,	pHV3	arCOG00235	9.9e-72	238.8	Q	MhpD	2-keto-4-pentenoate hydratase/2-oxohepta-3-ene-1,7-dioic acid hydratase (catechol pathway)	2	4	10	13	9	10	3	4	8	14	12	13
NC_013964.1_cds_WP_004041042.1_199	WP_004041042.1	8919139	HVO_RS00550	NC_013964.1	127509	128267	+	protein_coding	HVO_B0114	758	IclR family transcriptional regulator	NA	NA	NA	NA	NA	NA	NA	IclR family transcriptional regulator (HVO_RS00550)	GO:0006351~transcription, DNA-templated,GO:0006355~regulation of transcription, DNA-templated		GO:0003677~DNA binding	IPR005471:Transcription regulator IclR, N-terminal,IPR011991:Winged helix-turn-helix DNA-binding domain,IPR014757:Transcription regulator IclR, C-terminal	PF01614:Bacterial transcriptional regulator,PF09339:IclR helix-turn-helix domain		SM00346:HTH_ICLR	Complete proteome,DNA-binding,Plasmid,Reference proteome,Transcription,Transcription regulation,	pHV3	arCOG02798	1.2e-68	228.5	K	IclR	DNA-binding transcriptional regulator, IclR family	25	20	44	65	67	77	33	21	46	76	72	85
NC_013964.1_cds_WP_004041043.1_198	WP_004041043.1	8919034	HVO_RS00545	NC_013964.1	126265	127293	+	protein_coding	HVO_B0113	1028	LLM class F420-dependent oxidoreductase	NA	NA	NA	NA	NA	NA	NA	LLM class F420-dependent oxidoreductase (HVO_RS00545)			GO:0004497~monooxygenase activity,GO:0016705~oxidoreductase activity, acting on paired donors, with incorporation or reduction of molecular oxygen	IPR011251:Luciferase-like domain,IPR019952:F420-dependent oxidoreductase-predicted, Rv1855c	PF00296:Luciferase-like monooxygenase			Complete proteome,Monooxygenase,Oxidoreductase,Plasmid,Reference proteome,	pHV3	arCOG02410	2.5e-58	195.9	C	Mer	Coenzyme F420-dependent N5,N10-methylene tetrahydromethanopterin reductase or related flavin-dependent oxidoreductase	1	2	10	21	16	8	3	2	8	15	30	7
NC_013964.1_cds_WP_004041044.1_197	WP_004041044.1	8919346	HVO_RS00540	NC_013964.1	125057	126262	+	protein_coding	HVO_B0111	1205	mandelate racemase	NA	NA	NA	NA	NA	NA	NA	mandelate racemase (HVO_RS00540)	GO:0009063~cellular amino acid catabolic process		GO:0003824~catalytic activity	IPR001354:Mandelate racemase/muconate lactonizing enzyme,IPR013341:Mandelate racemase/muconate lactonizing enzyme, N-terminal,IPR013342:Mandelate racemase/muconate lactonizing enzyme, C-terminal,IPR018110:Mandelate racemase/muconate lactonizing enzyme, conserved site	PF02746:Mandelate racemase / muconate lactonizing enzyme, N-terminal domain,PF13378:Enolase C-terminal domain-like		SM00922:SM00922	Complete proteome,Plasmid,Reference proteome,	pHV3	arCOG01168	4.8e-96	320	M	RspA	L-alanine-DL-glutamate epimerase or related enzyme of enolase superfamily	7	8	17	23	25	39	9	12	15	38	29	42
NC_013964.1_cds_WP_004041045.1_196	WP_004041045.1	8919215	HVO_RS00535	NC_013964.1	123935	124969	+	protein_coding	HVO_B0110	1034	alcohol dehydrogenase	NA	NA	NA	NA	NA	NA	NA	alcohol dehydrogenase (HVO_RS00535)			GO:0008270~zinc ion binding,GO:0016491~oxidoreductase activity	IPR002085:Alcohol dehydrogenase superfamily, zinc-type,IPR002328:Alcohol dehydrogenase, zinc-type, conserved site,IPR011032:GroES-like,IPR013149:Alcohol dehydrogenase, C-terminal,IPR013154:Alcohol dehydrogenase GroES-like,IPR016040:NAD(P)-binding domain,IPR020843:Polyketide synthase, enoylreductase	PF00107:Zinc-binding dehydrogenase,PF08240:Alcohol dehydrogenase GroES-like domain		SM00829:SM00829	Complete proteome,Metal-binding,Plasmid,Reference proteome,Zinc,	pHV3	arCOG01459	5.6e-52	175.1	E	Tdh	Threonine dehydrogenase or related Zn-dependent dehydrogenase	0	1	1	1	2	4	0	1	0	3	7	3
NC_013964.1_cds_WP_004041046.1_195	WP_004041046.1	8919333	HVO_RS00530	NC_013964.1	122585	123766	+	protein_coding	HVO_B0109	1181	sugar ABC transporter ATP-binding protein	NA	NA	NA	NA	NA	NA	NA	sugar ABC transporter ATP-binding protein (HVO_RS00530)			GO:0005524~ATP binding,GO:0016887~ATPase activity	IPR003439:ABC transporter-like,IPR003593:AAA+ ATPase domain,IPR008995:Molybdate/tungstate binding, C-terminal,IPR017871:ABC transporter, conserved site,IPR027417:P-loop containing nucleoside triphosphate hydrolase	PF00005:ABC transporter		SM00382:AAA	ATP-binding,Complete proteome,Nucleotide-binding,Plasmid,Reference proteome,	pHV3	arCOG00177	8.2e-112	371.2	E	PotA	ABC-type spermidine/putrescine transport system, ATPase component	0	1	5	2	6	7	2	2	3	4	10	9
NC_013964.1_cds_WP_004041049.1_192	WP_004041049.1	8919316	HVO_RS00515	NC_013964.1	119163	120539	+	protein_coding	HVO_B0106	1376	sugar ABC transporter substrate-binding protein	NA	NA	NA	NA	NA	NA	NA	sugar ABC transporter substrate-binding protein (HVO_RS00515)								Complete proteome,	pHV3	arCOG00151	1.3e-64	216.8	G	UgpB	ABC-type sugar transport system, periplasmic component	1	1	8	6	3	14	1	2	7	14	9	4
NC_013964.1_cds_WP_004041050.1_191	WP_004041050.1	8919071	HVO_RS00510	NC_013964.1	118079	118948	+	protein_coding	HVO_B0105	869	amidohydrolase	NA	NA	NA	NA	NA	NA	NA	amidohydrolase (HVO_RS00510)			GO:0016787~hydrolase activity	IPR006680:Amidohydrolase 1	PF04909:Amidohydrolase			Complete proteome,Hydrolase,Plasmid,Reference proteome,	pHV3	arCOG01931	2.7e-44	149.6	R	-	Predicted metal-dependent hydrolase of the TIM-barrel fold	0	3	0	3	5	1	1	2	2	3	8	3
NC_013964.1_cds_WP_004041051.1_190	WP_004041051.1	8919167	HVO_RS00505	NC_013964.1	117697	117999	-	protein_coding	HVO_B0104	302	hypothetical protein	NA	NA	NA	NA	NA	NA	NA	hypothetical protein (HVO_RS00505)		GO:0005737~cytoplasm	GO:0016857~racemase and epimerase activity, acting on carbohydrates and derivatives	IPR008000:Rhamnose mutarotase,IPR011008:Dimeric alpha-beta barrel	PF05336:Domain of unknown function (DUF718)			Complete proteome,Plasmid,Reference proteome,	pHV3	arCOG07391	3.7e-44	146.7	M	RhaM	L-rhamnose mutarotase	33	71	135	287	269	254	69	141	131	405	378	348
NC_013964.1_cds_WP_004041052.1_189	WP_004041052.1	8919269	HVO_RS00500	NC_013964.1	116059	117156	+	protein_coding	HVO_B0103	1097	oxidoreductase	NA	NA	NA	NA	NA	NA	NA	oxidoreductase (HVO_RS00500)			GO:0016491~oxidoreductase activity	IPR000683:Oxidoreductase, N-terminal,IPR016040:NAD(P)-binding domain	PF01408:Oxidoreductase family, NAD-binding Rossmann fold			Complete proteome,Plasmid,Reference proteome,	pHV3	arCOG01622	9.1e-57	190.9	R	MviM	Predicted dehydrogenase	0	2	0	1	0	2	0	1	0	2	2	2
NC_013964.1_cds_WP_004041054.1_187	WP_004041054.1	8919038	HVO_RS00490	NC_013964.1	113930	114703	-	protein_coding	HVO_B0101	773	IclR family transcriptional regulator	NA	NA	NA	NA	NA	NA	NA	IclR family transcriptional regulator (HVO_RS00490)	GO:0006351~transcription, DNA-templated,GO:0006355~regulation of transcription, DNA-templated		GO:0003677~DNA binding	IPR005471:Transcription regulator IclR, N-terminal,IPR011991:Winged helix-turn-helix DNA-binding domain,IPR014757:Transcription regulator IclR, C-terminal	PF01614:Bacterial transcriptional regulator,PF09339:IclR helix-turn-helix domain		SM00346:HTH_ICLR	Complete proteome,DNA-binding,Plasmid,Reference proteome,Transcription,Transcription regulation,	pHV3	arCOG02798	1.4e-69	231.6	K	IclR	DNA-binding transcriptional regulator, IclR family	7	8	12	9	10	16	9	12	10	18	9	11
NC_013964.1_cds_WP_004041055.1_186	WP_004041055.1	8919148	HVO_RS00485	NC_013964.1	112459	113910	+	protein_coding	HVO_B0100	1451	aldehyde dehydrogenase	Metabolism	Carbohydrate metabolism	00040 Pentose and glucuronate interconversions	[PATH:hvo00040]	aldY3; aldehyde dehydrogenase	K19588	dopDH; 2,5-dioxopentanoate dehydrogenase [EC:1.2.1.26]	aldehyde dehydrogenase (HVO_RS00485)			GO:0016620~oxidoreductase activity, acting on the aldehyde or oxo group of donors, NAD or NADP as acceptor	IPR015590:Aldehyde dehydrogenase domain,IPR016160:Aldehyde dehydrogenase, conserved site,IPR016161:Aldehyde/histidinol dehydrogenase,IPR016162:Aldehyde dehydrogenase, N-terminal,IPR016163:Aldehyde dehydrogenase, C-terminal	PF00171:Aldehyde dehydrogenase family			Complete proteome,Plasmid,Reference proteome,	pHV3	arCOG01252	1.6e-154	512.8	C	PutA	Lactaldehyde dehydrogenase, Succinate semialdehyde dehydrogenase, a-ketoglutarate semialdehyde dehydrogenase or other NAD-dependent aldehyde dehydrogenase	0	1	0	2	2	1	0	0	1	2	1	1
NC_013964.1_cds_WP_004041055.1_186	WP_004041055.1	8919148	HVO_RS00485	NC_013964.1	112459	113910	+	protein_coding	HVO_B0100	1451	aldehyde dehydrogenase	Metabolism	Carbohydrate metabolism	00053 Ascorbate and aldarate metabolism	[PATH:hvo00053]	aldY3; aldehyde dehydrogenase	K19588	dopDH; 2,5-dioxopentanoate dehydrogenase [EC:1.2.1.26]	aldehyde dehydrogenase (HVO_RS00485)			GO:0016620~oxidoreductase activity, acting on the aldehyde or oxo group of donors, NAD or NADP as acceptor	IPR015590:Aldehyde dehydrogenase domain,IPR016160:Aldehyde dehydrogenase, conserved site,IPR016161:Aldehyde/histidinol dehydrogenase,IPR016162:Aldehyde dehydrogenase, N-terminal,IPR016163:Aldehyde dehydrogenase, C-terminal	PF00171:Aldehyde dehydrogenase family			Complete proteome,Plasmid,Reference proteome,	pHV3	arCOG01252	1.6e-154	512.8	C	PutA	Lactaldehyde dehydrogenase, Succinate semialdehyde dehydrogenase, a-ketoglutarate semialdehyde dehydrogenase or other NAD-dependent aldehyde dehydrogenase	0	1	0	2	2	1	0	0	1	2	1	1
NC_013964.1_cds_WP_004041058.1_183	WP_004041058.1	8919189	HVO_RS00470	NC_013964.1	108695	109633	+	protein_coding	HVO_B0097	938	dihydrodipicolinate synthase family protein	Metabolism	Biosynthesis of other secondary metabolites	00261 Monobactam biosynthesis	[PATH:hvo00261]	dihydrodipicolinate synthase	K01714	dapA; 4-hydroxy-tetrahydrodipicolinate synthase [EC:4.3.3.7]	dihydrodipicolinate synthase family protein (HVO_RS00470)									pHV3	arCOG04172	8.4e-52	173.9	E	DapA	Dihydrodipicolinate synthase/N-acetylneuraminate lyase	0	1	1	1	2	2	0	1	0	3	3	3
NC_013964.1_cds_WP_004041058.1_183	WP_004041058.1	8919189	HVO_RS00470	NC_013964.1	108695	109633	+	protein_coding	HVO_B0097	938	dihydrodipicolinate synthase family protein	Metabolism	Amino acid metabolism	00300 Lysine biosynthesis	[PATH:hvo00300]	dihydrodipicolinate synthase	K01714	dapA; 4-hydroxy-tetrahydrodipicolinate synthase [EC:4.3.3.7]	dihydrodipicolinate synthase family protein (HVO_RS00470)									pHV3	arCOG04172	8.4e-52	173.9	E	DapA	Dihydrodipicolinate synthase/N-acetylneuraminate lyase	0	1	1	1	2	2	0	1	0	3	3	3
NC_013964.1_cds_WP_004041059.1_182	WP_004041059.1	8919293	HVO_RS00465	NC_013964.1	107648	108487	-	protein_coding	HVO_B0096	839	epimerase	NA	NA	NA	NA	NA	NA	NA	epimerase (HVO_RS00465)			GO:0003824~catalytic activity,GO:0050662~coenzyme binding	IPR001509:NAD-dependent epimerase/dehydratase,IPR016040:NAD(P)-binding domain	PF01370:NAD dependent epimerase/dehydratase family			Complete proteome,Plasmid,Reference proteome,	pHV3	arCOG04704	2.6e-90	300.3	M	WcaG	Nucleoside-diphosphate-sugar epimerase	1	2	5	6	6	7	0	3	3	6	10	11
NC_013964.1_cds_WP_004041060.1_181	WP_004041060.1	8919006	HVO_RS00460	NC_013964.1	107105	107566	+	protein_coding	HVO_B0095	461	UspA domain protein	NA	NA	NA	NA	NA	NA	NA	UspA domain protein (HVO_RS00460)	GO:0006950~response to stress			IPR006016:UspA,IPR014729:Rossmann-like alpha/beta/alpha sandwich fold	PF00582:Universal stress protein family			Complete proteome,Plasmid,Reference proteome,	pHV3	arCOG03050	1.9e-27	94.4	T	UspA	Nucleotide-binding protein, UspA family	41	123	127	269	258	297	48	126	143	292	348	300
NC_013964.1_cds_WP_004041061.1_180	WP_004041061.1	8919066	HVO_RS00455	NC_013964.1	106769	106990	-	protein_coding	HVO_B0094	221	hypothetical protein	NA	NA	NA	NA	NA	NA	NA	hypothetical protein (HVO_RS00455)		GO:0016021~integral component of membrane						Complete proteome,Membrane,Plasmid,Reference proteome,Transmembrane,Transmembrane helix,	pHV3	arCOG11257	7.5e-08	30.4	S	-	Uncharacterized membrane protein	14	56	28	91	74	81	16	65	25	107	70	119
NC_013964.1_cds_WP_004041062.1_179	WP_004041062.1	8919170	HVO_RS00450	NC_013964.1	104798	106597	-	protein_coding	HVO_B0093	1799	peptide ABC transporter substrate-binding protein	Environmental Information Processing	Cellular community - prokaryotes	02024 Quorum sensing	[PATH:hvo02024]	dppA12; ABC-type transport system periplasmic substrate-binding protein (probable substrate dipeptides/oligopeptides)	K02035	ABC.PE.S; peptide/nickel transport system substrate-binding protein	peptide ABC transporter substrate-binding protein (HVO_RS00450)				IPR000914:Bacterial extracellular solute-binding protein, family 5	PF00496:Bacterial extracellular solute-binding proteins, family 5 Middle			Complete proteome,	pHV3	arCOG01534	8.2e-51	171.5	E	DdpA	ABC-type transport system, periplasmic component	1	6	6	12	16	22	3	4	5	13	28	26
NC_013964.1_cds_WP_004041063.1_178	WP_004041063.1	8919288	HVO_RS00445	NC_013964.1	103720	104664	-	protein_coding	HVO_B0092	944	peptide ABC transporter permease	Environmental Information Processing	Cellular community - prokaryotes	02024 Quorum sensing	[PATH:hvo02024]	dppB12; ABC-type transport system permease protein (probable substrate dipeptides/oligopeptides)	K02033	ABC.PE.P; peptide/nickel transport system permease protein	peptide ABC transporter permease (HVO_RS00445)	GO:0006810~transport	GO:0005886~plasma membrane,GO:0016021~integral component of membrane		IPR000515:Binding-protein-dependent transport systems inner membrane component	PF00528:Binding-protein-dependent transport system inner membrane component			Complete proteome,Membrane,Transmembrane,Transmembrane helix,Transport,	pHV3	arCOG00751	8.3e-73	243.1	E	DppB	ABC-type dipeptide/oligopeptide/nickel transport system, permease component	1	1	3	1	3	4	0	0	1	4	9	8
NC_013964.1_cds_WP_004041064.1_177	WP_004041064.1	8919001	HVO_RS00440	NC_013964.1	102695	103717	-	protein_coding	HVO_B0091	1022	ABC transporter permease	Environmental Information Processing	Cellular community - prokaryotes	02024 Quorum sensing	[PATH:hvo02024]	dppC12; ABC-type transport system permease protein (probable substrate dipeptides/oligopeptides)	K02034	ABC.PE.P1; peptide/nickel transport system permease protein	ABC transporter permease (HVO_RS00440)	GO:0006810~transport	GO:0005886~plasma membrane,GO:0016021~integral component of membrane		IPR000515:Binding-protein-dependent transport systems inner membrane component	PF00528:Binding-protein-dependent transport system inner membrane component			Complete proteome,Membrane,Plasmid,Reference proteome,Transmembrane,Transmembrane helix,Transport,	pHV3	arCOG00748	2.5e-65	218.2	E	DppC	ABC-type dipeptide/oligopeptide/nickel transport system, permease component	0	0	1	2	1	3	0	0	3	4	4	2
NC_013964.1_cds_WP_004041065.1_176	WP_004041065.1	8919061	HVO_RS00435	NC_013964.1	101579	102649	-	protein_coding	HVO_B0090	1070	ABC transporter ATP-binding protein	Environmental Information Processing	Cellular community - prokaryotes	02024 Quorum sensing	[PATH:hvo02024]	dppD12; ABC-type transport system ATP-binding protein (probable substrate dipeptides/oligopeptides)	K02031	ABC.PE.A; peptide/nickel transport system ATP-binding protein	peptide ABC transporter ATP-binding protein (HVO_RS00435)	GO:0015833~peptide transport		GO:0005524~ATP binding,GO:0016887~ATPase activity	IPR003439:ABC transporter-like,IPR003593:AAA+ ATPase domain,IPR013563:Oligopeptide/dipeptide ABC transporter, C-terminal,IPR017871:ABC transporter, conserved site,IPR027417:P-loop containing nucleoside triphosphate hydrolase	PF00005:ABC transporter,PF08352:Oligopeptide/dipeptide transporter, C-terminal region		SM00382:AAA	ATP-binding,Complete proteome,Nucleotide-binding,Plasmid,Reference proteome,	pHV3	arCOG00181	3.4e-105	349.2	E	DppD	ABC-type dipeptide/oligopeptide/nickel transport system, ATPase component	1	1	2	3	2	2	0	1	1	1	3	4
NC_013964.1_cds_WP_004041066.1_175	WP_004041066.1	8919191	HVO_RS00430	NC_013964.1	100521	101582	-	protein_coding	HVO_B0089	1061	ABC transporter ATP-binding protein	Environmental Information Processing	Cellular community - prokaryotes	02024 Quorum sensing	[PATH:hvo02024]	dppF12; ABC-type transport system ATP-binding protein (probable substrate dipeptides/oligopeptides)	K02032	ABC.PE.A1; peptide/nickel transport system ATP-binding protein	peptide ABC transporter ATP-binding protein (HVO_RS00430)	GO:0015833~peptide transport		GO:0005524~ATP binding,GO:0016887~ATPase activity	IPR003439:ABC transporter-like,IPR003593:AAA+ ATPase domain,IPR013563:Oligopeptide/dipeptide ABC transporter, C-terminal,IPR017871:ABC transporter, conserved site,IPR027417:P-loop containing nucleoside triphosphate hydrolase	PF00005:ABC transporter,PF08352:Oligopeptide/dipeptide transporter, C-terminal region		SM00382:AAA	ATP-binding,Complete proteome,Nucleotide-binding,Plasmid,Reference proteome,	pHV3	arCOG00184	1.7e-107	356.7	E	AppF	ABC-type oligopeptide transport system, ATPase component	0	0	0	1	3	1	0	0	1	3	1	2
NC_013964.1_cds_WP_004041067.1_174	WP_004041067.1	8919029	HVO_RS00425	NC_013964.1	100122	100340	-	protein_coding	HVO_B0088	218	hypothetical protein	NA	NA	NA	NA	NA	NA	NA	hypothetical protein (HVO_RS00425)		GO:0016021~integral component of membrane						Complete proteome,Membrane,Plasmid,Reference proteome,Transmembrane,Transmembrane helix,	pHV3	arCOG13344	0.00031	18.6	S	-	Uncharacterized membrane protein	19	37	23	62	114	124	48	93	31	63	82	145
NC_013964.1_cds_WP_004041068.1_173	WP_004041068.1	8919256	HVO_RS00420	NC_013964.1	98848	99978	+	protein_coding	HVO_B0087	1130	mandelate racemase	NA	NA	NA	NA	NA	NA	NA	mandelate racemase (HVO_RS00420)	GO:0009063~cellular amino acid catabolic process		GO:0003824~catalytic activity	IPR001354:Mandelate racemase/muconate lactonizing enzyme,IPR013341:Mandelate racemase/muconate lactonizing enzyme, N-terminal,IPR013342:Mandelate racemase/muconate lactonizing enzyme, C-terminal,IPR018110:Mandelate racemase/muconate lactonizing enzyme, conserved site	PF02746:Mandelate racemase / muconate lactonizing enzyme, N-terminal domain,PF13378:Enolase C-terminal domain-like		SM00922:SM00922	Complete proteome,Plasmid,Reference proteome,	pHV3	arCOG01168	8.5e-63	210.6	M	RspA	L-alanine-DL-glutamate epimerase or related enzyme of enolase superfamily	1	0	1	1	4	5	1	2	3	6	7	7
NC_013964.1_cds_WP_004041070.1_171	WP_004041070.1	8919153	HVO_RS00410	NC_013964.1	95639	97228	-	protein_coding	HVO_B0085	1589	polygalacturonase	NA	NA	NA	NA	NA	NA	NA	polygalacturonase (HVO_RS00410)	GO:0005975~carbohydrate metabolic process		GO:0004650~polygalacturonase activity	IPR000743:Glycoside hydrolase, family 28,IPR006626:Parallel beta-helix repeat,IPR011050:Pectin lyase fold/virulence factor,IPR012334:Pectin lyase fold	PF00295:Glycosyl hydrolases family 28		SM00710:PbH1	Complete proteome,Glycosidase,Hydrolase,Plasmid,Reference proteome,	pHV3	arCOG10471	6.3e-200	662.9	G	Pgu1	Polygalacturonase	0	7	1	5	7	6	1	3	3	5	10	9
NC_013964.1_cds_WP_004041071.1_170	WP_004041071.1	8919374	HVO_RS00405	NC_013964.1	95047	95463	-	protein_coding	HVO_B0084	416	DNA polymerase III subunit delta'	NA	NA	NA	NA	NA	NA	NA	DNA polymerase III subunit delta' (HVO_RS00405)				IPR005624:Domain of unknown function DUF336	PF03928:Domain of unknown function (DUF336)			Complete proteome,Plasmid,Reference proteome,	pHV3	arCOG07054	1.4e-48	161.8	R	GlcG	Uncharacterized protein GlcG, DUF336 family	15	31	109	349	349	263	23	37	105	443	460	318
NC_013964.1_cds_WP_004041072.1_169	WP_004041072.1	8919242	HVO_RS00400	NC_013964.1	94093	94962	+	protein_coding	HVO_B0083	869	gluconolactonase	NA	NA	NA	NA	NA	NA	NA	gluconolactonase (HVO_RS00400)				IPR011042:Six-bladed beta-propeller, TolB-like,IPR013658:SMP-30/Gluconolaconase/LRE-like region	PF08450:SMP-30/Gluconolaconase/LRE-like region			Complete proteome,Plasmid,Reference proteome,	pHV3	arCOG05370	4.1e-74	246.9	G	-	Gluconolactonase	7	27	16	37	43	45	8	24	13	34	39	39
NC_013964.1_cds_WP_004041073.1_168	WP_004041073.1	8919201	HVO_RS00395	NC_013964.1	91625	93346	-	protein_coding	HVO_B0082	1721	peptide ABC transporter substrate-binding protein	Environmental Information Processing	Cellular community - prokaryotes	02024 Quorum sensing	[PATH:hvo02024]	dppA11; ABC-type transport system periplasmic substrate-binding protein (probable substrate dipeptides/oligopeptides)	K02035	ABC.PE.S; peptide/nickel transport system substrate-binding protein	peptide ABC transporter substrate-binding protein (HVO_RS00395)	GO:0055085~transmembrane transport	GO:0043190~ATP-binding cassette (ABC) transporter complex		IPR000914:Bacterial extracellular solute-binding protein, family 5,IPR006311:Twin-arginine translocation pathway, signal sequence,IPR019546:Twin-arginine translocation pathway, signal sequence, bacterial/archaeal	PF00496:Bacterial extracellular solute-binding proteins, family 5 Middle	PIRSF002741:peptide binding protein, MppA type		Complete proteome,	pHV3	arCOG01534	3.5e-97	324.5	E	DdpA	ABC-type transport system, periplasmic component	3	6	13	46	30	15	2	6	13	48	22	29
NC_013964.1_cds_WP_004041074.1_167	WP_004041074.1	8919119	HVO_RS00390	NC_013964.1	90597	91628	-	protein_coding	HVO_B0081	1031	peptide ABC transporter	Environmental Information Processing	Cellular community - prokaryotes	02024 Quorum sensing	[PATH:hvo02024]	dppB11; ABC-type transport system permease protein (probable substrate dipeptides/oligopeptides)	K02033	ABC.PE.P; peptide/nickel transport system permease protein	peptide ABC transporter (HVO_RS00390)	GO:0006810~transport	GO:0005886~plasma membrane,GO:0016021~integral component of membrane		IPR000515:Binding-protein-dependent transport systems inner membrane component	PF00528:Binding-protein-dependent transport system inner membrane component			Complete proteome,Membrane,Plasmid,Reference proteome,Transmembrane,Transmembrane helix,Transport,	pHV3	arCOG00751	1.3e-85	285.2	E	DppB	ABC-type dipeptide/oligopeptide/nickel transport system, permease component	1	1	7	21	11	6	1	2	7	28	12	8
NC_013964.1_cds_WP_004041075.1_166	WP_004041075.1	8919304	HVO_RS00385	NC_013964.1	89701	90600	-	protein_coding	HVO_B0080	899	cytochrome c550	Environmental Information Processing	Cellular community - prokaryotes	02024 Quorum sensing	[PATH:hvo02024]	dppC11; ABC-type transport system permease protein (probable substrate dipeptides/oligopeptides)	K02034	ABC.PE.P1; peptide/nickel transport system permease protein	cytochrome c550 (HVO_RS00385)	GO:0006810~transport	GO:0005886~plasma membrane,GO:0016021~integral component of membrane		IPR000515:Binding-protein-dependent transport systems inner membrane component,IPR025966:Oligopeptide transport permease C-like, N-terminal domain	PF00528:Binding-protein-dependent transport system inner membrane component,PF12911:N-terminal TM domain of oligopeptide transport permease C			Complete proteome,Membrane,Plasmid,Reference proteome,Transmembrane,Transmembrane helix,Transport,	pHV3	arCOG00748	4.8e-96	318.9	E	DppC	ABC-type dipeptide/oligopeptide/nickel transport system, permease component	1	0	4	8	1	5	0	0	2	3	8	3
NC_013964.1_cds_WP_004041076.1_165	WP_004041076.1	8919173	HVO_RS00380	NC_013964.1	88592	89704	-	protein_coding	HVO_B0079	1112	ABC transporter ATP-binding protein	Environmental Information Processing	Cellular community - prokaryotes	02024 Quorum sensing	[PATH:hvo02024]	dppD11; ABC-type transport system ATP-binding protein (probable substrate dipeptides/oligopeptides)	K02031	ABC.PE.A; peptide/nickel transport system ATP-binding protein	peptide ABC transporter ATP-binding protein (HVO_RS00380)	GO:0015833~peptide transport		GO:0005524~ATP binding,GO:0016887~ATPase activity	IPR003439:ABC transporter-like,IPR003593:AAA+ ATPase domain,IPR013563:Oligopeptide/dipeptide ABC transporter, C-terminal,IPR017871:ABC transporter, conserved site,IPR027417:P-loop containing nucleoside triphosphate hydrolase	PF00005:ABC transporter,PF08352:Oligopeptide/dipeptide transporter, C-terminal region		SM00382:AAA	ATP-binding,Complete proteome,Nucleotide-binding,Plasmid,Reference proteome,	pHV3	arCOG00181	3e-118	392.1	E	DppD	ABC-type dipeptide/oligopeptide/nickel transport system, ATPase component	0	0	1	4	2	1	1	0	1	6	4	2
NC_013964.1_cds_WP_004041077.1_164	WP_004041077.1	8919004	HVO_RS00375	NC_013964.1	87529	88599	-	protein_coding	HVO_B0078	1070	ABC transporter ATP-binding protein	NA	NA	NA	NA	NA	NA	NA	ABC transporter ATP-binding protein (HVO_RS00375)	GO:0015833~peptide transport		GO:0005524~ATP binding,GO:0016887~ATPase activity	IPR003439:ABC transporter-like,IPR003593:AAA+ ATPase domain,IPR013563:Oligopeptide/dipeptide ABC transporter, C-terminal,IPR017871:ABC transporter, conserved site,IPR027417:P-loop containing nucleoside triphosphate hydrolase	PF00005:ABC transporter,PF08352:Oligopeptide/dipeptide transporter, C-terminal region		SM00382:AAA	ATP-binding,Complete proteome,Nucleotide-binding,	pHV3	arCOG00184	2.2e-127	422.1	E	AppF	ABC-type oligopeptide transport system, ATPase component	1	2	5	16	7	8	3	0	5	13	5	11
NC_013964.1_cds_WP_004041078.1_163	WP_004041078.1	8919289	HVO_RS00370	NC_013964.1	86441	87532	-	protein_coding	HVO_B0077	1091	hypothetical protein	NA	NA	NA	NA	NA	NA	NA	hypothetical protein (HVO_RS00370)				IPR010318:Protein of unknown function DUF917,IPR024071:Protein of unknown function DUF917, C-terminal,IPR027479:Protein of unknown function DUF917, N-terminal	PF06032:Protein of unknown function (DUF917)			Complete proteome,Plasmid,Reference proteome,	pHV3	arCOG03841	1.9e-137	455.5	S	-	Uncharacterized protein, DUF917 family	2	1	6	29	21	22	2	1	9	31	19	17
NC_013964.1_cds_WP_004041079.1_162	WP_004041079.1	8919057	HVO_RS00365	NC_013964.1	84904	86448	-	protein_coding	HVO_B0076	1544	hydantoinase subunit beta	NA	NA	NA	NA	NA	NA	NA	hydantoinase subunit beta (HVO_RS00365)			GO:0016787~hydrolase activity,GO:0047423~N-methylhydantoinase (ATP-hydrolyzing) activity	IPR002821:Hydantoinase/oxoprolinase,IPR008040:Hydantoinaseoxoprolinase, N-terminal	PF01968:Hydantoinase/oxoprolinase,PF05378:Hydantoinase/oxoprolinase N-terminal region			Complete proteome,Hydrolase,Plasmid,Reference proteome,	pHV3	arCOG01511	1.2e-77	259.5	E	HyuA	N-methylhydantoinase A/acetone carboxylase, beta subunit	0	1	6	28	16	8	0	0	4	27	12	8
NC_013964.1_cds_WP_004041080.1_161	WP_004041080.1	8919158	HVO_RS00360	NC_013964.1	83816	84904	-	protein_coding	HVO_B0075	1088	hypothetical protein	NA	NA	NA	NA	NA	NA	NA	hypothetical protein (HVO_RS00360)				IPR010318:Protein of unknown function DUF917,IPR024071:Protein of unknown function DUF917, C-terminal,IPR027479:Protein of unknown function DUF917, N-terminal	PF06032:Protein of unknown function (DUF917)			Complete proteome,Plasmid,Reference proteome,	pHV3	arCOG03841	6.9e-136	450.4	S	-	Uncharacterized protein, DUF917 family	0	0	2	5	5	5	1	0	2	5	4	6
NC_013964.1_cds_WP_004041081.1_160	WP_004041081.1	8919351	HVO_RS00355	NC_013964.1	82704	83819	-	protein_coding	HVO_B0074	1115	hypothetical protein	NA	NA	NA	NA	NA	NA	NA	hypothetical protein (HVO_RS00355)				IPR010318:Protein of unknown function DUF917,IPR024071:Protein of unknown function DUF917, C-terminal,IPR027479:Protein of unknown function DUF917, N-terminal	PF06032:Protein of unknown function (DUF917)			Complete proteome,Plasmid,Reference proteome,	pHV3	arCOG03841	1.2e-128	426.5	S	-	Uncharacterized protein, DUF917 family	0	1	1	5	3	0	0	0	0	4	2	2
NC_013964.1_cds_WP_004041082.1_159	WP_004041082.1	8919049	HVO_RS00350	NC_013964.1	81961	82491	-	protein_coding	HVO_B0073	530	transcriptional regulator	NA	NA	NA	NA	NA	NA	NA	transcriptional regulator (HVO_RS00350)	GO:0006351~transcription, DNA-templated	GO:0005622~intracellular	GO:0003700~transcription factor activity, sequence-specific DNA binding,GO:0043565~sequence-specific DNA binding	IPR000485:AsnC-type HTH domain,IPR011991:Winged helix-turn-helix DNA-binding domain,IPR019888:Transcription regulator AsnC-type	PF13404:AsnC-type helix-turn-helix domain		SM00344:HTH_ASNC	Complete proteome,DNA-binding,Plasmid,Reference proteome,Transcription,Transcription regulation,	pHV3	arCOG01587	2.6e-64	213.6	K	-	DNA-binding transcriptional regulator, Lrp family	2	4	53	81	55	39	1	8	46	102	61	56
NC_013964.1_cds_WP_004041083.1_158	WP_004041083.1	8919046	HVO_RS00345	NC_013964.1	81215	81886	-	protein_coding	HVO_B0072	671	bacterio-opsin activator	NA	NA	NA	NA	NA	NA	NA	bacterio-opsin activator (HVO_RS00345)				IPR007050:Transcription regulator HTH, bacterioopsin	PF04967:HTH DNA binding domain			Complete proteome,Plasmid,Reference proteome,	pHV3	arCOG02271	5.5e-33	112.5	K	-	Transcriptional regulator, contains HTH domain	21	33	41	43	48	55	19	31	40	36	48	48
NC_013964.1_cds_WP_004041084.1_157	WP_004041084.1	8919183	HVO_RS00340	NC_013964.1	80012	81061	-	protein_coding	HVO_B0071	1049	IMP dehydrogenase	NA	NA	NA	NA	NA	NA	NA	IMP dehydrogenase (HVO_RS00340)			GO:0004022~alcohol dehydrogenase (NAD) activity,GO:0008270~zinc ion binding	IPR002085:Alcohol dehydrogenase superfamily, zinc-type,IPR002328:Alcohol dehydrogenase, zinc-type, conserved site,IPR011032:GroES-like,IPR013149:Alcohol dehydrogenase, C-terminal,IPR013154:Alcohol dehydrogenase GroES-like,IPR016040:NAD(P)-binding domain,IPR020843:Polyketide synthase, enoylreductase	PF00107:Zinc-binding dehydrogenase,PF08240:Alcohol dehydrogenase GroES-like domain		SM00829:SM00829	Complete proteome,Metal-binding,Oxidoreductase,Plasmid,Reference proteome,Zinc,	pHV3	arCOG01459	2.5e-63	212.4	E	Tdh	Threonine dehydrogenase or related Zn-dependent dehydrogenase	9	15	9	8	16	8	11	15	9	9	16	10
NC_013964.1_cds_WP_004041085.1_156	WP_004041085.1	8919322	HVO_RS00335	NC_013964.1	78534	79844	+	protein_coding	HVO_B0070	1310	aspartate aminotransferase family protein	Metabolism	Amino acid metabolism	00250 Alanine, aspartate and glutamate metabolism	[PATH:hvo00250]	gabT1; aminotransferase class III (probable 4-aminobutyrate aminotransferase)	K07250	gabT; 4-aminobutyrate aminotransferase / (S)-3-amino-2-methylpropionate transaminase [EC:2.6.1.19 2.6.1.22]	aspartate aminotransferase family protein (HVO_RS00335)			GO:0008483~transaminase activity,GO:0030170~pyridoxal phosphate binding	IPR005814:Aminotransferase class-III,IPR015421:Pyridoxal phosphate-dependent transferase, major region, subdomain 1,IPR015422:Pyridoxal phosphate-dependent transferase, major region, subdomain 2,IPR015424:Pyridoxal phosphate-dependent transferase	PF00202:Aminotransferase class-III			Aminotransferase,Complete proteome,Pyridoxal phosphate,Transferase,	pHV3	arCOG00915	2.6e-114	380.4	E	GabT	4-aminobutyrate aminotransferase or related aminotransferase	1	1	1	2	4	1	0	1	2	4	5	1
NC_013964.1_cds_WP_004041085.1_156	WP_004041085.1	8919322	HVO_RS00335	NC_013964.1	78534	79844	+	protein_coding	HVO_B0070	1310	aspartate aminotransferase family protein	Metabolism	Carbohydrate metabolism	00640 Propanoate metabolism	[PATH:hvo00640]	gabT1; aminotransferase class III (probable 4-aminobutyrate aminotransferase)	K07250	gabT; 4-aminobutyrate aminotransferase / (S)-3-amino-2-methylpropionate transaminase [EC:2.6.1.19 2.6.1.22]	aspartate aminotransferase family protein (HVO_RS00335)			GO:0008483~transaminase activity,GO:0030170~pyridoxal phosphate binding	IPR005814:Aminotransferase class-III,IPR015421:Pyridoxal phosphate-dependent transferase, major region, subdomain 1,IPR015422:Pyridoxal phosphate-dependent transferase, major region, subdomain 2,IPR015424:Pyridoxal phosphate-dependent transferase	PF00202:Aminotransferase class-III			Aminotransferase,Complete proteome,Pyridoxal phosphate,Transferase,	pHV3	arCOG00915	2.6e-114	380.4	E	GabT	4-aminobutyrate aminotransferase or related aminotransferase	1	1	1	2	4	1	0	1	2	4	5	1
NC_013964.1_cds_WP_004041085.1_156	WP_004041085.1	8919322	HVO_RS00335	NC_013964.1	78534	79844	+	protein_coding	HVO_B0070	1310	aspartate aminotransferase family protein	Metabolism	Carbohydrate metabolism	00650 Butanoate metabolism	[PATH:hvo00650]	gabT1; aminotransferase class III (probable 4-aminobutyrate aminotransferase)	K07250	gabT; 4-aminobutyrate aminotransferase / (S)-3-amino-2-methylpropionate transaminase [EC:2.6.1.19 2.6.1.22]	aspartate aminotransferase family protein (HVO_RS00335)			GO:0008483~transaminase activity,GO:0030170~pyridoxal phosphate binding	IPR005814:Aminotransferase class-III,IPR015421:Pyridoxal phosphate-dependent transferase, major region, subdomain 1,IPR015422:Pyridoxal phosphate-dependent transferase, major region, subdomain 2,IPR015424:Pyridoxal phosphate-dependent transferase	PF00202:Aminotransferase class-III			Aminotransferase,Complete proteome,Pyridoxal phosphate,Transferase,	pHV3	arCOG00915	2.6e-114	380.4	E	GabT	4-aminobutyrate aminotransferase or related aminotransferase	1	1	1	2	4	1	0	1	2	4	5	1
NC_013964.1_cds_WP_004041085.1_156	WP_004041085.1	8919322	HVO_RS00335	NC_013964.1	78534	79844	+	protein_coding	HVO_B0070	1310	aspartate aminotransferase family protein	Metabolism	Metabolism of other amino acids	00410 beta-Alanine metabolism	[PATH:hvo00410]	gabT1; aminotransferase class III (probable 4-aminobutyrate aminotransferase)	K07250	gabT; 4-aminobutyrate aminotransferase / (S)-3-amino-2-methylpropionate transaminase [EC:2.6.1.19 2.6.1.22]	aspartate aminotransferase family protein (HVO_RS00335)			GO:0008483~transaminase activity,GO:0030170~pyridoxal phosphate binding	IPR005814:Aminotransferase class-III,IPR015421:Pyridoxal phosphate-dependent transferase, major region, subdomain 1,IPR015422:Pyridoxal phosphate-dependent transferase, major region, subdomain 2,IPR015424:Pyridoxal phosphate-dependent transferase	PF00202:Aminotransferase class-III			Aminotransferase,Complete proteome,Pyridoxal phosphate,Transferase,	pHV3	arCOG00915	2.6e-114	380.4	E	GabT	4-aminobutyrate aminotransferase or related aminotransferase	1	1	1	2	4	1	0	1	2	4	5	1
NC_013964.1_cds_WP_004041085.1_156	WP_004041085.1	8919322	HVO_RS00335	NC_013964.1	78534	79844	+	protein_coding	HVO_B0070	1310	aspartate aminotransferase family protein	Metabolism	Amino acid metabolism	00280 Valine, leucine and isoleucine degradation	[PATH:hvo00280]	gabT1; aminotransferase class III (probable 4-aminobutyrate aminotransferase)	K07250	gabT; 4-aminobutyrate aminotransferase / (S)-3-amino-2-methylpropionate transaminase [EC:2.6.1.19 2.6.1.22]	aspartate aminotransferase family protein (HVO_RS00335)			GO:0008483~transaminase activity,GO:0030170~pyridoxal phosphate binding	IPR005814:Aminotransferase class-III,IPR015421:Pyridoxal phosphate-dependent transferase, major region, subdomain 1,IPR015422:Pyridoxal phosphate-dependent transferase, major region, subdomain 2,IPR015424:Pyridoxal phosphate-dependent transferase	PF00202:Aminotransferase class-III			Aminotransferase,Complete proteome,Pyridoxal phosphate,Transferase,	pHV3	arCOG00915	2.6e-114	380.4	E	GabT	4-aminobutyrate aminotransferase or related aminotransferase	1	1	1	2	4	1	0	1	2	4	5	1
NC_013964.1_cds_WP_004041086.1_155	WP_004041086.1	8919042	HVO_RS00330	NC_013964.1	76896	78275	-	protein_coding	HVO_B0069	1379	succinate-semialdehyde dehydrogenase	Metabolism	Amino acid metabolism	00350 Tyrosine metabolism	[PATH:hvo00350]	gabD; succinate-semialdehyde dehydrogenase	K00135	gabD; succinate-semialdehyde dehydrogenase / glutarate-semialdehyde dehydrogenase [EC:1.2.1.16 1.2.1.79 1.2.1.20]	succinate-semialdehyde dehydrogenase (HVO_RS00330)			GO:0016620~oxidoreductase activity, acting on the aldehyde or oxo group of donors, NAD or NADP as acceptor	IPR015590:Aldehyde dehydrogenase domain,IPR016161:Aldehyde/histidinol dehydrogenase,IPR016162:Aldehyde dehydrogenase, N-terminal,IPR016163:Aldehyde dehydrogenase, C-terminal	PF00171:Aldehyde dehydrogenase family			Complete proteome,Plasmid,Reference proteome,	pHV3	arCOG01252	3.5e-142	472.1	C	PutA	Lactaldehyde dehydrogenase, Succinate semialdehyde dehydrogenase, a-ketoglutarate semialdehyde dehydrogenase or other NAD-dependent aldehyde dehydrogenase	1	2	1	3	4	4	1	1	2	3	3	2
NC_013964.1_cds_WP_004041086.1_155	WP_004041086.1	8919042	HVO_RS00330	NC_013964.1	76896	78275	-	protein_coding	HVO_B0069	1379	succinate-semialdehyde dehydrogenase	Metabolism	Amino acid metabolism	00250 Alanine, aspartate and glutamate metabolism	[PATH:hvo00250]	gabD; succinate-semialdehyde dehydrogenase	K00135	gabD; succinate-semialdehyde dehydrogenase / glutarate-semialdehyde dehydrogenase [EC:1.2.1.16 1.2.1.79 1.2.1.20]	succinate-semialdehyde dehydrogenase (HVO_RS00330)			GO:0016620~oxidoreductase activity, acting on the aldehyde or oxo group of donors, NAD or NADP as acceptor	IPR015590:Aldehyde dehydrogenase domain,IPR016161:Aldehyde/histidinol dehydrogenase,IPR016162:Aldehyde dehydrogenase, N-terminal,IPR016163:Aldehyde dehydrogenase, C-terminal	PF00171:Aldehyde dehydrogenase family			Complete proteome,Plasmid,Reference proteome,	pHV3	arCOG01252	3.5e-142	472.1	C	PutA	Lactaldehyde dehydrogenase, Succinate semialdehyde dehydrogenase, a-ketoglutarate semialdehyde dehydrogenase or other NAD-dependent aldehyde dehydrogenase	1	2	1	3	4	4	1	1	2	3	3	2
NC_013964.1_cds_WP_004041086.1_155	WP_004041086.1	8919042	HVO_RS00330	NC_013964.1	76896	78275	-	protein_coding	HVO_B0069	1379	succinate-semialdehyde dehydrogenase	Metabolism	Amino acid metabolism	00310 Lysine degradation	[PATH:hvo00310]	gabD; succinate-semialdehyde dehydrogenase	K00135	gabD; succinate-semialdehyde dehydrogenase / glutarate-semialdehyde dehydrogenase [EC:1.2.1.16 1.2.1.79 1.2.1.20]	succinate-semialdehyde dehydrogenase (HVO_RS00330)			GO:0016620~oxidoreductase activity, acting on the aldehyde or oxo group of donors, NAD or NADP as acceptor	IPR015590:Aldehyde dehydrogenase domain,IPR016161:Aldehyde/histidinol dehydrogenase,IPR016162:Aldehyde dehydrogenase, N-terminal,IPR016163:Aldehyde dehydrogenase, C-terminal	PF00171:Aldehyde dehydrogenase family			Complete proteome,Plasmid,Reference proteome,	pHV3	arCOG01252	3.5e-142	472.1	C	PutA	Lactaldehyde dehydrogenase, Succinate semialdehyde dehydrogenase, a-ketoglutarate semialdehyde dehydrogenase or other NAD-dependent aldehyde dehydrogenase	1	2	1	3	4	4	1	1	2	3	3	2
NC_013964.1_cds_WP_004041086.1_155	WP_004041086.1	8919042	HVO_RS00330	NC_013964.1	76896	78275	-	protein_coding	HVO_B0069	1379	succinate-semialdehyde dehydrogenase	Metabolism	Metabolism of cofactors and vitamins	00760 Nicotinate and nicotinamide metabolism	[PATH:hvo00760]	gabD; succinate-semialdehyde dehydrogenase	K00135	gabD; succinate-semialdehyde dehydrogenase / glutarate-semialdehyde dehydrogenase [EC:1.2.1.16 1.2.1.79 1.2.1.20]	succinate-semialdehyde dehydrogenase (HVO_RS00330)			GO:0016620~oxidoreductase activity, acting on the aldehyde or oxo group of donors, NAD or NADP as acceptor	IPR015590:Aldehyde dehydrogenase domain,IPR016161:Aldehyde/histidinol dehydrogenase,IPR016162:Aldehyde dehydrogenase, N-terminal,IPR016163:Aldehyde dehydrogenase, C-terminal	PF00171:Aldehyde dehydrogenase family			Complete proteome,Plasmid,Reference proteome,	pHV3	arCOG01252	3.5e-142	472.1	C	PutA	Lactaldehyde dehydrogenase, Succinate semialdehyde dehydrogenase, a-ketoglutarate semialdehyde dehydrogenase or other NAD-dependent aldehyde dehydrogenase	1	2	1	3	4	4	1	1	2	3	3	2
NC_013964.1_cds_WP_004041086.1_155	WP_004041086.1	8919042	HVO_RS00330	NC_013964.1	76896	78275	-	protein_coding	HVO_B0069	1379	succinate-semialdehyde dehydrogenase	Metabolism	Carbohydrate metabolism	00650 Butanoate metabolism	[PATH:hvo00650]	gabD; succinate-semialdehyde dehydrogenase	K00135	gabD; succinate-semialdehyde dehydrogenase / glutarate-semialdehyde dehydrogenase [EC:1.2.1.16 1.2.1.79 1.2.1.20]	succinate-semialdehyde dehydrogenase (HVO_RS00330)			GO:0016620~oxidoreductase activity, acting on the aldehyde or oxo group of donors, NAD or NADP as acceptor	IPR015590:Aldehyde dehydrogenase domain,IPR016161:Aldehyde/histidinol dehydrogenase,IPR016162:Aldehyde dehydrogenase, N-terminal,IPR016163:Aldehyde dehydrogenase, C-terminal	PF00171:Aldehyde dehydrogenase family			Complete proteome,Plasmid,Reference proteome,	pHV3	arCOG01252	3.5e-142	472.1	C	PutA	Lactaldehyde dehydrogenase, Succinate semialdehyde dehydrogenase, a-ketoglutarate semialdehyde dehydrogenase or other NAD-dependent aldehyde dehydrogenase	1	2	1	3	4	4	1	1	2	3	3	2
NC_013964.1_cds_WP_004041087.1_154	WP_004041087.1	8919257	HVO_RS00325	NC_013964.1	75207	76619	-	protein_coding	HVO_B0067	1412	cationic amino acid transporter	NA	NA	NA	NA	NA	NA	NA	cationic amino acid transporter (HVO_RS00325)		GO:0016021~integral component of membrane	GO:0015171~amino acid transmembrane transporter activity	IPR002293:Amino acid/polyamine transporter I	PF13520:Amino acid permease	PIRSF006060:amino acid transporter		Complete proteome,Membrane,Transmembrane,Transmembrane helix,	pHV3	arCOG00009	3.8e-69	231	E	PotE	Amino acid transporter	0	1	1	1	1	4	1	1	1	3	1	1
NC_013964.1_cds_WP_004041088.1_153	WP_004041088.1	8919014	HVO_RS00320	NC_013964.1	74645	75139	+	protein_coding	HVO_B0066	494	transcriptional regulator	NA	NA	NA	NA	NA	NA	NA	transcriptional regulator (HVO_RS00320)	GO:0006351~transcription, DNA-templated	GO:0005622~intracellular	GO:0003700~transcription factor activity, sequence-specific DNA binding,GO:0043565~sequence-specific DNA binding	IPR000485:AsnC-type HTH domain,IPR011008:Dimeric alpha-beta barrel,IPR011991:Winged helix-turn-helix DNA-binding domain,IPR019887:Transcription regulator AsnC-type, C-terminal,IPR019888:Transcription regulator AsnC-type	PF01037:AsnC family		SM00344:HTH_ASNC	Complete proteome,DNA-binding,Plasmid,Reference proteome,Transcription,Transcription regulation,	pHV3	arCOG01580	2.6e-22	77.4	K	-	DNA-binding transcriptional regulator, Lrp family	24	42	93	184	294	204	21	66	96	182	224	237
NC_013964.1_cds_WP_004041089.1_152	WP_004041089.1	8919104	HVO_RS00315	NC_013964.1	74179	74520	+	protein_coding	HVO_B0065	341	hypothetical protein	NA	NA	NA	NA	NA	NA	NA	hypothetical protein (HVO_RS00315)				IPR012336:Thioredoxin-like fold				Complete proteome,Plasmid,Reference proteome,	pHV3	arCOG04750	1.8e-29	100.6	P	-	Sirohydrochlorin iron chelatase fused to [2Fe-2S] Ferredoxin	6	5	21	49	154	129	0	2	18	31	113	118
NC_013964.1_cds_WP_004041090.1_151	WP_004041090.1	8919093	HVO_RS00310	NC_013964.1	73343	74179	+	protein_coding	HVO_B0064	836	hypothetical protein	NA	NA	NA	NA	NA	NA	NA	hypothetical protein (HVO_RS00310)		GO:0016021~integral component of membrane		IPR012666:Cobalt transporter subunit CbtA, putative	PF09490:Probable cobalt transporter subunit (CbtA)			Complete proteome,Membrane,Plasmid,Reference proteome,Transmembrane,Transmembrane helix,	pHV3	arCOG06353	4.4e-78	259.7	P	-	Probable cobalt transporter subunit, CbtA	3	5	13	24	58	63	1	3	17	27	84	59
NC_013964.1_cds_WP_004041091.1_150	WP_004041091.1	8919214	HVO_RS00305	NC_013964.1	73155	73340	+	protein_coding	HVO_B0063	185	hypothetical protein	NA	NA	NA	NA	NA	NA	NA	hypothetical protein (HVO_RS00305)		GO:0016021~integral component of membrane		IPR012667:Cobalt transporter subunit CbtB, putative	PF09489:Probable cobalt transporter subunit (CbtB)			Complete proteome,Membrane,Plasmid,Reference proteome,Transmembrane,Transmembrane helix,	pHV3	arCOG06354	1.3e-30	103	P	-	Cobalt transporter subunit, CbtB	6	33	61	179	268	396	11	33	94	102	402	383
NC_013964.1_cds_WP_004041092.1_149	WP_004041092.1	8919299	HVO_RS00300	NC_013964.1	72431	72985	-	protein_coding	HVO_B0062	554	precorrin-6Y C5,15-methyltransferase (decarboxylating) subunit CbiT	Metabolism	Metabolism of cofactors and vitamins	00860 Porphyrin and chlorophyll metabolism	[PATH:hvo00860]	cbiT; precorrin-8W decarboxylase	K02191	cbiT; cobalt-precorrin-6B (C15)-methyltransferase [EC:2.1.1.196]	precorrin-6Y C5,15-methyltransferase (decarboxylating) subunit CbiT (HVO_RS00300)	GO:0009236~cobalamin biosynthetic process,GO:0046140~corrin biosynthetic process		GO:0008276~protein methyltransferase activity,GO:0016491~oxidoreductase activity	IPR014008:Cobalamin biosynthesis, precorrin-6Y methyltransferase, CbiT subunit,IPR023475:Cobalamin biosynthesis, precorrin-6Y methyltransferase, CbiT subunit, archaeal-type				Cobalamin biosynthesis,Complete proteome,Methyltransferase,Oxidoreductase,Plasmid,Reference proteome,S-adenosyl-L-methionine,Transferase,	pHV3	arCOG00977	1.7e-71	237.6	H	CobL	Precorrin-6B methylase 2	12	21	15	23	59	84	12	20	14	17	81	68
NC_013964.1_cds_WP_004041093.1_148	WP_004041093.1	8919088	HVO_RS00295	NC_013964.1	71727	72434	-	protein_coding	HVO_B0061	707	precorrin-2 C(20)-methyltransferase	Metabolism	Metabolism of cofactors and vitamins	00860 Porphyrin and chlorophyll metabolism	[PATH:hvo00860]	cbiL; cobalamin biosynthesis	K03394	cobI-cbiL; precorrin-2/cobalt-factor-2 C20-methyltransferase [EC:2.1.1.130 2.1.1.151]	precorrin-2 C (20)-methyltransferase (HVO_RS00295)	GO:0009236~cobalamin biosynthetic process,GO:0055114~oxidation-reduction process		GO:0030788~precorrin-2 C20-methyltransferase activity,GO:0043781~cobalt-factor II C20-methyltransferase activity	IPR000878:Tetrapyrrole methylase,IPR003043:Uroporphiryn-III C-methyltransferase, conserved site,IPR012382:Cobalamin (vitamin B12) biosynthesis CobI/CbiL, precorrin-2 C20-methyltransferase,IPR014777:Tetrapyrrole methylase, subdomain 1	PF00590:Tetrapyrrole (Corrin/Porphyrin) Methylases	PIRSF036427:precorrin-2 C20-methyltransferase		Complete proteome,Methyltransferase,Plasmid,Reference proteome,Transferase,	pHV3	arCOG00648	1e-92	307.5	H	CobF	Precorrin-2 methylase	2	5	1	2	11	11	3	2	3	2	11	14
NC_013964.1_cds_WP_004041094.1_147	WP_004041094.1	8919124	HVO_RS00290	NC_013964.1	70891	71730	-	protein_coding	HVO_B0060	839	precorrin-4 C(11)-methyltransferase	Metabolism	Metabolism of cofactors and vitamins	00860 Porphyrin and chlorophyll metabolism	[PATH:hvo00860]	cbiF; cobalamin biosynthesis precorrin-3 methylase	K05936	cobM; precorrin-4/cobalt-precorrin-4 C11-methyltransferase [EC:2.1.1.133 2.1.1.271]	precorrin-4 C (11)-methyltransferase (HVO_RS00290)	GO:0009236~cobalamin biosynthetic process		GO:0046026~precorrin-4 C11-methyltransferase activity	IPR000878:Tetrapyrrole methylase,IPR006362:Cobalamin (vitamin B12) biosynthesis CobM/CbiF, precorrin-4 C11-methyltransferase, core,IPR014776:Tetrapyrrole methylase, subdomain 2,IPR014777:Tetrapyrrole methylase, subdomain 1	PF00590:Tetrapyrrole (Corrin/Porphyrin) Methylases			Complete proteome,Methyltransferase,Plasmid,Reference proteome,Transferase,	pHV3	arCOG00645	4.3e-114	377.8	H	CobM	Precorrin-4 methylase	15	22	20	43	94	102	18	19	16	34	117	127
NC_013964.1_cds_WP_004041095.1_146	WP_004041095.1	8919052	HVO_RS00285	NC_013964.1	69918	70898	-	protein_coding	HVO_B0059	980	cobalamin biosynthesis protein CbiG	Metabolism	Metabolism of cofactors and vitamins	00860 Porphyrin and chlorophyll metabolism	[PATH:hvo00860]	CbiG	K02189	cbiG; cobalt-precorrin 5A hydrolase [EC:3.7.1.12]	cobalamin biosynthesis protein CbiG (HVO_RS00285)	GO:0009236~cobalamin biosynthetic process			IPR002750:Cobalamin (vitamin B12) biosynthesis CbiG, core,IPR021744:Cobalamin synthesis G N-terminal	PF01890:Cobalamin synthesis G C-terminus,PF11760:Cobalamin synthesis G N-terminal			Complete proteome,Plasmid,Reference proteome,	pHV3	arCOG00651	5.2e-95	316	H	CbiG	Cobalamin biosynthesis protein CbiG	7	11	11	15	39	71	10	13	10	30	59	69
NC_013964.1_cds_WP_004041096.1_145	WP_004041096.1	8919008	HVO_RS00280	NC_013964.1	69037	69921	-	protein_coding	HVO_B0058	884	cobalt-precorrin-2 C(20)-methyltransferase	Metabolism	Metabolism of cofactors and vitamins	00860 Porphyrin and chlorophyll metabolism	[PATH:hvo00860]	cobH; precorrin-3B C17-methyltransferase	K05934	E2.1.1.131; precorrin-3B C17-methyltransferase [EC:2.1.1.131]	cobalt-precorrin-2 C (20)-methyltransferase (HVO_RS00280)			GO:0030789~precorrin-3B C17-methyltransferase activity	IPR000878:Tetrapyrrole methylase,IPR014777:Tetrapyrrole methylase, subdomain 1	PF00590:Tetrapyrrole (Corrin/Porphyrin) Methylases			Complete proteome,Methyltransferase,Plasmid,Reference proteome,Transferase,	pHV3	arCOG00647	1.1e-81	271.6	H	CobJ	Precorrin-3B methylase	16	17	22	33	94	85	21	12	21	55	120	102
NC_013964.1_cds_WP_004041097.1_144	WP_004041097.1	8919339	HVO_RS00275	NC_013964.1	67999	69033	-	protein_coding	HVO_B0057	1034	precorrin-3B C(17)-methyltransferase	Metabolism	Metabolism of cofactors and vitamins	00860 Porphyrin and chlorophyll metabolism	[PATH:hvo00860]	cobJ; precorrin-3B C17-methyltransferase	K05934	E2.1.1.131; precorrin-3B C17-methyltransferase [EC:2.1.1.131]	precorrin-3B C (17)-methyltransferase (HVO_RS00275)	GO:0009236~cobalamin biosynthetic process		GO:0030789~precorrin-3B C17-methyltransferase activity	IPR000878:Tetrapyrrole methylase,IPR006363:Cobalamin (vitamin B12) biosynthesis CobJ/CibH, precorrin-3B C17-methyltransferase, core,IPR014776:Tetrapyrrole methylase, subdomain 2,IPR014777:Tetrapyrrole methylase, subdomain 1	PF00590:Tetrapyrrole (Corrin/Porphyrin) Methylases			Complete proteome,Methyltransferase,Plasmid,Reference proteome,Transferase,	pHV3	arCOG00647	6.9e-102	337.8	H	CobJ	Precorrin-3B methylase	13	11	21	43	74	103	10	13	16	39	104	74
NC_013964.1_cds_WP_004041098.1_143	WP_004041098.1	8919209	HVO_RS00270	NC_013964.1	67743	67997	-	protein_coding	HVO_B0056	254	ferredoxin	NA	NA	NA	NA	NA	NA	NA	ferredoxin (HVO_RS00270)								Complete proteome,Plasmid,Reference proteome,	pHV3	arCOG00349	5.3e-14	50.7	C	Fer	Ferredoxin	0	0	0	5	5	8	0	0	0	0	0	0
NC_013964.1_cds_WP_004041099.1_142	WP_004041099.1	8919134	HVO_RS00265	NC_013964.1	67069	67746	-	protein_coding	HVO_B0055	677	hypothetical protein	NA	NA	NA	NA	NA	NA	NA	hypothetical protein (HVO_RS00265)								Complete proteome,Plasmid,Reference proteome,	pHV3	arCOG04749	5.4e-87	289.1	S	-	Uncharacterized protein in cobalamin operon	0	1	0	2	8	16	1	2	0	1	9	12
NC_013964.1_cds_WP_004041100.1_141	WP_004041100.1	8919012	HVO_RS00260	NC_013964.1	65852	67072	-	protein_coding	HVO_B0054	1220	ferredoxin	NA	NA	NA	NA	NA	NA	NA	ferredoxin (HVO_RS00260)	GO:0009236~cobalamin biosynthetic process		GO:0016852~sirohydrochlorin cobaltochelatase activity	IPR002762:Cobalamin (vitamin B12) biosynthesis CbiX,IPR012336:Thioredoxin-like fold	PF01903:CbiX			Complete proteome,Lyase,Plasmid,Reference proteome,	pHV3	arCOG04750	1.9e-203	673.6	P	-	Sirohydrochlorin iron chelatase fused to [2Fe-2S] Ferredoxin	2	0	4	9	14	14	1	1	3	4	15	21
NC_013964.1_cds_WP_004041101.1_140	WP_004041101.1	8919305	HVO_RS00255	NC_013964.1	65466	65849	-	protein_coding	HVO_B0053	383	hypothetical protein	NA	NA	NA	NA	NA	NA	NA	hypothetical protein (HVO_RS00255)				IPR021577:Protein of unknown function DUF3209	PF11483:Protein of unknown function (DUF3209)			Complete proteome,Plasmid,Reference proteome,	pHV3	arCOG04752	1.5e-45	152.4	S	-	Uncharacterized protein in cobalamin operon, DUF3209 family	2	1	2	2	16	7	1	0	0	6	11	4
NC_013964.1_cds_WP_004041102.1_139	WP_004041102.1	8919231	HVO_RS00250	NC_013964.1	64223	65461	-	protein_coding	HVO_B0052	1238	dehydrogenase	NA	NA	NA	NA	NA	NA	NA	dehydrogenase (HVO_RS00250)				IPR002372:Pyrrolo-quinoline quinone repeat,IPR011047:Quinonprotein alcohol dehydrogenase-like superfamily,IPR018391:Pyrrolo-quinoline quinone beta-propeller repeat,IPR027295:Quinonprotein alcohol dehydrogenase-like domain	PF13360:PQQ-like domain		SM00564:PQQ	Complete proteome,Plasmid,Reference proteome,	pHV3	arCOG02490	4.6e-141	468.4	M	-	WD40/PQQ-like beta propeller repeat containing protein	0	0	1	2	2	3	1	0	0	1	2	4
NC_013964.1_cds_WP_004041104.1_137	WP_004041104.1	8919019	HVO_RS00240	NC_013964.1	58168	62022	-	protein_coding	HVO_B0050	3854	cobaltochelatase subunit CobN	Metabolism	Metabolism of cofactors and vitamins	00860 Porphyrin and chlorophyll metabolism	[PATH:hvo00860]	cobN; cobalamin biosynthesis protein	K02230	cobN; cobaltochelatase CobN [EC:6.6.1.2]	cobaltochelatase subunit CobN (HVO_RS00240)	GO:0009236~cobalamin biosynthetic process		GO:0051116~cobaltochelatase activity	IPR003672:CobN/magnesium chelatase,IPR011953:Cobaltochelatase, CobN subunit	PF02514:CobN/Magnesium Chelatase			Complete proteome,Plasmid,Reference proteome,	pHV3	arCOG03022	4.6e-274	910	H	CobN	Cobalamin biosynthesis protein CobN or related Mg-chelatase	1	0	2	3	10	12	1	0	3	4	12	13
NC_013964.1_cds_WP_004041105.1_136	WP_004041105.1	8919058	HVO_RS00235	NC_013964.1	57495	58175	-	protein_coding	HVO_B0049	680	precorrin isomerase	Metabolism	Metabolism of cofactors and vitamins	00860 Porphyrin and chlorophyll metabolism	[PATH:hvo00860]	cbiC; precorrin isomerase	K06042	cobH-cbiC; precorrin-8X/cobalt-precorrin-8 methylmutase [EC:5.4.99.61 5.4.99.60]	precorrin isomerase (HVO_RS00235)	GO:0009236~cobalamin biosynthetic process		GO:0016993~precorrin-8X methylmutase activity	IPR003722:Cobalamin (vitamin B12) biosynthesis CobH/CbiC, precorrin-8X methylmutase, core	PF02570:Precorrin-8X methylmutase			Complete proteome,Isomerase,Plasmid,Reference proteome,	pHV3	arCOG02247	1.9e-82	273.6	H	CobH	Precorrin isomerase	3	3	3	12	19	37	3	1	5	8	30	22
NC_013964.1_cds_WP_004041106.1_135	WP_004041106.1	8919063	HVO_RS00230	NC_013964.1	56690	57502	-	protein_coding	HVO_B0048	812	cobalt-precorrin-7 (C(5))-methyltransferase	Metabolism	Metabolism of cofactors and vitamins	00860 Porphyrin and chlorophyll metabolism	[PATH:hvo00860]	cbiE; precorrin-6y C5,15-methyltransferase (decarboxylating), CbiE subunit	K03399	cbiE; cobalt-precorrin-7 (C5)-methyltransferase [EC:2.1.1.289]	cobalt-precorrin-7 (C (5))-methyltransferase (HVO_RS00230)	GO:0009236~cobalamin biosynthetic process		GO:0008276~protein methyltransferase activity,GO:0046025~precorrin-6Y C5,15-methyltransferase (decarboxylating) activity	IPR000878:Tetrapyrrole methylase,IPR012818:Cobalamin (vitamin B12) biosynthesis CbiE, precorrin-6Y methyltransferase, core,IPR014776:Tetrapyrrole methylase, subdomain 2,IPR014777:Tetrapyrrole methylase, subdomain 1	PF00590:Tetrapyrrole (Corrin/Porphyrin) Methylases			Complete proteome,Methyltransferase,Plasmid,Reference proteome,Transferase,	pHV3	arCOG00650	1.9e-73	244	H	CobL	Precorrin-6B methylase 1	1	0	0	1	4	11	0	0	2	4	4	3
NC_013964.1_cds_WP_004041107.1_134	WP_004041107.1	8919294	HVO_RS00225	NC_013964.1	55399	56601	-	protein_coding	HVO_B0047	1202	iron ABC transporter substrate-binding protein	Environmental Information Processing	Membrane transport	02010 ABC transporters	[PATH:hvo02010]	ABC-type transport system periplasmic substrate-binding protein (probable substrate iron-III)	K02016	ABC.FEV.S; iron complex transport system substrate-binding protein	iron ABC transporter substrate-binding protein (HVO_RS00225)				IPR002491:ABC transporter periplasmic binding domain	PF01497:Periplasmic binding protein			Complete proteome,Plasmid,Reference proteome,	pHV3	arCOG06180	9.3e-102	339.2	P	FepB	ABC-type Fe3+-hydroxamate transport system, periplasmic component	1	0	3	38	104	120	1	0	2	54	110	147
NC_013964.1_cds_WP_004041108.1_133	WP_004041108.1	8919229	HVO_RS00220	NC_013964.1	53562	54941	-	protein_coding	HVO_B0046	1379	diaminobutyrate--2-oxoglutarate transaminase	Metabolism	Amino acid metabolism	00260 Glycine, serine and threonine metabolism	[PATH:hvo00260]	dat; diaminobutyrate--pyruvate aminotransferase	K00836	ectB; diaminobutyrate-2-oxoglutarate transaminase [EC:2.6.1.76]	diaminobutyrate--2-oxoglutarate transaminase (HVO_RS00220)	GO:0009058~biosynthetic process		GO:0030170~pyridoxal phosphate binding,GO:0045303~diaminobutyrate-2-oxoglutarate transaminase activity	IPR004637:2,4-diaminobutyrate 4-transaminase,IPR005814:Aminotransferase class-III,IPR015421:Pyridoxal phosphate-dependent transferase, major region, subdomain 1,IPR015422:Pyridoxal phosphate-dependent transferase, major region, subdomain 2,IPR015424:Pyridoxal phosphate-dependent transferase	PF00202:Aminotransferase class-III			Aminotransferase,Complete proteome,Plasmid,Pyridoxal phosphate,Pyruvate,Reference proteome,Transferase,	pHV3	arCOG00915	1.1e-125	417.9	E	GabT	4-aminobutyrate aminotransferase or related aminotransferase	2	2	0	26	93	167	1	2	1	22	97	165
NC_013964.1_cds_WP_004041109.1_132	WP_004041109.1	8919259	HVO_RS00215	NC_013964.1	52000	53565	-	protein_coding	HVO_B0045	1565	2,4-diaminobutyrate decarboxylase	Metabolism	Amino acid metabolism	00260 Glycine, serine and threonine metabolism	[PATH:hvo00260]	bdb; L-2,4-diaminobutyrate decarboxylase	K13745	ddc; L-2,4-diaminobutyrate decarboxylase [EC:4.1.1.86]	2,4-diaminobutyrate decarboxylase (HVO_RS00215)	GO:0019752~carboxylic acid metabolic process		GO:0016831~carboxy-lyase activity,GO:0030170~pyridoxal phosphate binding	IPR002129:Pyridoxal phosphate-dependent decarboxylase,IPR015421:Pyridoxal phosphate-dependent transferase, major region, subdomain 1,IPR015422:Pyridoxal phosphate-dependent transferase, major region, subdomain 2,IPR015424:Pyridoxal phosphate-dependent transferase,IPR021115:Pyridoxal-phosphate binding site	PF00282:Pyridoxal-dependent decarboxylase conserved domain			Complete proteome,Lyase,Plasmid,Pyridoxal phosphate,Reference proteome,	pHV3	arCOG00027	2.5e-85	284.7	E	MfnA	L-tyrosine decarboxylase, PLP-dependent protein	2	1	1	4	26	63	1	1	0	7	35	59
NC_013964.1_cds_WP_004041110.1_131	WP_004041110.1	8919005	HVO_RS00210	NC_013964.1	50222	52003	-	protein_coding	HVO_B0044	1781	iron transporter	NA	NA	NA	NA	NA	NA	NA	iron transporter (HVO_RS00210)	GO:0019290~siderophore biosynthetic process		GO:0015343~siderophore transmembrane transporter activity	IPR007310:Aerobactin siderophore biosynthesis, IucA/IucC, N-terminal,IPR022770:FhuF/siderophore biosynthesis protein, C-terminal	PF04183:IucA / IucC family,PF06276:Ferric iron reductase FhuF-like transporter			Complete proteome,Plasmid,Reference proteome,	pHV3	arCOG08179	1.5e-245	814.2	Q	RhbC	Siderophore synthetase component	0	1	1	4	22	44	0	1	0	3	25	40
NC_013964.1_cds_WP_004041111.1_130	WP_004041111.1	8919377	HVO_RS00205	NC_013964.1	49584	50225	-	protein_coding	HVO_B0043	641	N-acetyltransferase	NA	NA	NA	NA	NA	NA	NA	N-acetyltransferase (HVO_RS00205)			GO:0008080~N-acetyltransferase activity	IPR000182:GNAT domain,IPR016181:Acyl-CoA N-acyltransferase,IPR019432:Siderophore biosynthesis protein, conserved domain			SM01006:SM01006	Complete proteome,Plasmid,Reference proteome,	pHV3	arCOG00842	7.1e-113	372.5	J	RimL	Acetyltransferase, RimL family	1	1	0	7	17	36	0	2	0	0	33	29
NC_013964.1_cds_WP_004041112.1_129	WP_004041112.1	8919197	HVO_RS00200	NC_013964.1	48214	49587	-	protein_coding	HVO_B0042	1373	lysine 6-monooxygenase	NA	NA	NA	NA	NA	NA	NA	lysine 6-monooxygenase (HVO_RS00200)			GO:0004497~monooxygenase activity	IPR023753:Pyridine nucleotide-disulphide oxidoreductase, FAD/NAD(P)-binding domain,IPR025700:L-lysine 6-monooxygenase/L-ornithine 5-monooxygenase	PF13434:L-lysine 6-monooxygenase (NADPH-requiring)			Complete proteome,Monooxygenase,Oxidoreductase,Plasmid,Reference proteome,	pHV3	arCOG07945	2.3e-263	871.6	Q	IucD	Lysine/ornithine N-monooxygenase	1	3	0	8	42	89	1	0	0	3	58	69
NC_013964.1_cds_WP_004041113.1_128	WP_004041113.1	8919030	HVO_RS00195	NC_013964.1	46367	48205	-	protein_coding	HVO_B0041	1838	iron transporter	NA	NA	NA	NA	NA	NA	NA	iron transporter (HVO_RS00195)	GO:0019290~siderophore biosynthetic process		GO:0015343~siderophore transmembrane transporter activity	IPR007310:Aerobactin siderophore biosynthesis, IucA/IucC, N-terminal,IPR022770:FhuF/siderophore biosynthesis protein, C-terminal	PF04183:IucA / IucC family,PF06276:Ferric iron reductase FhuF-like transporter			Complete proteome,Plasmid,Reference proteome,	pHV3	arCOG08178	9.1e-262	868	Q	RhbC	Siderophore synthetase component	0	1	1	6	41	75	1	1	0	4	42	57
NC_013964.1_cds_WP_004041114.1_127	WP_004041114.1	8919114	HVO_RS00190	NC_013964.1	44953	45708	-	protein_coding	HVO_B0040	755	IclR family transcriptional regulator	NA	NA	NA	NA	NA	NA	NA	IclR family transcriptional regulator (HVO_RS00190)	GO:0006351~transcription, DNA-templated,GO:0006355~regulation of transcription, DNA-templated		GO:0003677~DNA binding	IPR005471:Transcription regulator IclR, N-terminal,IPR011991:Winged helix-turn-helix DNA-binding domain,IPR014757:Transcription regulator IclR, C-terminal	PF01614:Bacterial transcriptional regulator,PF09339:IclR helix-turn-helix domain		SM00346:HTH_ICLR	Complete proteome,DNA-binding,Plasmid,Reference proteome,Transcription,Transcription regulation,	pHV3	arCOG02798	8.4e-72	238.9	K	IclR	DNA-binding transcriptional regulator, IclR family	3	5	47	59	63	66	9	5	47	55	68	47
NC_013964.1_cds_WP_004041116.1_125	WP_004041116.1	8919180	HVO_RS00180	NC_013964.1	41808	43046	-	protein_coding	HVO_B0038A	1238	D-xylonate dehydratase	Metabolism	Carbohydrate metabolism	00040 Pentose and glucuronate interconversions	[PATH:hvo00040]	D-xylonate dehydratase	K14275	xad; D-xylonate dehydratase [EC:4.2.1.82]	D-xylonate dehydratase (HVO_RS00180)	GO:0009063~cellular amino acid catabolic process		GO:0050401~xylonate dehydratase activity	IPR001354:Mandelate racemase/muconate lactonizing enzyme,IPR013341:Mandelate racemase/muconate lactonizing enzyme, N-terminal,IPR013342:Mandelate racemase/muconate lactonizing enzyme, C-terminal,IPR018110:Mandelate racemase/muconate lactonizing enzyme, conserved site	PF02746:Mandelate racemase / muconate lactonizing enzyme, N-terminal domain,PF13378:Enolase C-terminal domain-like		SM00922:SM00922	Complete proteome,Direct protein sequencing,Lyase,Plasmid,Reference proteome,	pHV3	arCOG01168	2.3e-133	442.7	M	RspA	L-alanine-DL-glutamate epimerase or related enzyme of enolase superfamily	0	3	3	3	1	3	0	3	2	9	5	3
NC_013964.1_cds_WP_004041121.1_120	WP_004041121.1	8919348	HVO_RS00155	NC_013964.1	35981	37297	+	protein_coding	HVO_B0034	1316	sugar ABC transporter substrate-binding protein	Environmental Information Processing	Membrane transport	02010 ABC transporters	[PATH:hvo02010]	tsgA7; ABC-type transport system periplasmic substrate-binding protein (probable substrate sugar)	K17315	gtsA; glucose/mannose transport system substrate-binding protein	ABC transporter substrate-binding protein (HVO_RS00155)								Complete proteome,	pHV3	arCOG00150	1.5e-128	427.6	G	UgpB	ABC-type sugar transport system, periplasmic component	1	1	3	1	3	5	0	1	2	4	4	3
NC_013964.1_cds_WP_004041122.1_118	WP_004041122.1	8919002	HVO_RS00150	NC_013964.1	34897	35661	+	protein_coding	HVO_B0032	764	epimerase	Metabolism	Carbohydrate metabolism	00053 Ascorbate and aldarate metabolism	[PATH:hvo00053]	sugar epimerase/dehydratase homolog	K19660	araDH; L-arabinose 1-dehydrogenase [NAD(P)+] [EC:1.1.1.376]	epimerase (HVO_RS00150)	GO:0019570~L-arabinose catabolic process to 2-oxoglutarate,GO:0019572~L-arabinose catabolic process		GO:0016616~oxidoreductase activity, acting on the CH-OH group of donors, NAD or NADP as acceptor,GO:0050662~coenzyme binding	IPR001509:NAD-dependent epimerase/dehydratase,IPR016040:NAD(P)-binding domain	PF01370:NAD dependent epimerase/dehydratase family			Arabinose catabolism,Carbohydrate metabolism,Complete proteome,Direct protein sequencing,NAD,NADP,Oxidoreductase,Plasmid,Reference proteome,	pHV3	arCOG04704	6.2e-79	263	M	WcaG	Nucleoside-diphosphate-sugar epimerase	0	2	0	4	3	6	1	4	0	1	4	4
NC_013964.1_cds_WP_004041124.1_116	WP_004041124.1	8919047	HVO_RS00140	NC_013964.1	33019	33894	-	protein_coding	HVO_B0030	875	gluconolaconase	Metabolism	Carbohydrate metabolism	00040 Pentose and glucuronate interconversions	[PATH:hvo00040]	probable D-xylonolactonase	K14274	xylC; xylonolactonase [EC:3.1.1.-]	gluconolaconase (HVO_RS00140)				IPR005511:Senescence marker protein-30 (SMP-30),IPR011042:Six-bladed beta-propeller, TolB-like,IPR013658:SMP-30/Gluconolaconase/LRE-like region	PF08450:SMP-30/Gluconolaconase/LRE-like region			Complete proteome,Plasmid,Reference proteome,	pHV3	arCOG05370	1.1e-91	304.6	G	-	Gluconolactonase	0	0	1	0	2	2	1	0	1	3	2	1
NC_013964.1_cds_WP_004041128.1_112	WP_004041128.1	8919363	HVO_RS00120	NC_013964.1	28359	29132	+	protein_coding	HVO_B0026	773	short-chain dehydrogenase	NA	NA	NA	NA	NA	NA	NA	short-chain dehydrogenase (HVO_RS00120)			GO:0016491~oxidoreductase activity	IPR002347:Glucose/ribitol dehydrogenase,IPR016040:NAD(P)-binding domain				Complete proteome,Oxidoreductase,Plasmid,Reference proteome,	pHV3	arCOG01259	8.9e-63	209.7	I	FabG	Short-chain alcohol dehydrogenase	3	1	2	3	4	5	2	2	2	6	5	7
NC_013964.1_cds_WP_004041129.1_111	WP_004041129.1	8919234	HVO_RS00115	NC_013964.1	27220	28260	-	protein_coding	HVO_B0025	1040	alcohol dehydrogenase	NA	NA	NA	NA	NA	NA	NA	alcohol dehydrogenase (HVO_RS00115)			GO:0008270~zinc ion binding,GO:0016491~oxidoreductase activity	IPR002085:Alcohol dehydrogenase superfamily, zinc-type,IPR002328:Alcohol dehydrogenase, zinc-type, conserved site,IPR011032:GroES-like,IPR013149:Alcohol dehydrogenase, C-terminal,IPR013154:Alcohol dehydrogenase GroES-like,IPR016040:NAD(P)-binding domain,IPR020843:Polyketide synthase, enoylreductase	PF00107:Zinc-binding dehydrogenase,PF08240:Alcohol dehydrogenase GroES-like domain		SM00829:SM00829	Complete proteome,Metal-binding,Plasmid,Reference proteome,Zinc,	pHV3	arCOG01459	4.2e-51	172.2	E	Tdh	Threonine dehydrogenase or related Zn-dependent dehydrogenase	0	5	2	6	6	3	1	2	3	5	9	7
NC_013964.1_cds_WP_004041130.1_110	WP_004041130.1	8919222	HVO_RS00110	NC_013964.1	24717	26834	+	protein_coding	HVO_B0024	2117	ABC transporter ATP-binding protein	Environmental Information Processing	Cellular community - prokaryotes	02024 Quorum sensing	[PATH:hvo02024]	dppDF10; ABC-type transport system ATP-binding protein (probable substrate dipeptides/oligopeptides)	K02031	ABC.PE.A; peptide/nickel transport system ATP-binding protein	ABC transporter ATP-binding protein (HVO_RS00110)	GO:0015833~peptide transport		GO:0005524~ATP binding,GO:0016887~ATPase activity	IPR003439:ABC transporter-like,IPR003593:AAA+ ATPase domain,IPR013563:Oligopeptide/dipeptide ABC transporter, C-terminal,IPR017871:ABC transporter, conserved site,IPR027417:P-loop containing nucleoside triphosphate hydrolase	PF00005:ABC transporter,PF08352:Oligopeptide/dipeptide transporter, C-terminal region		SM00382:AAA	ATP-binding,Complete proteome,Nucleotide-binding,Plasmid,Reference proteome,	pHV3	arCOG00181	6e-201	663.8	E	DppD	ABC-type dipeptide/oligopeptide/nickel transport system, ATPase component	0	0	1	2	2	3	0	0	1	2	3	1
NC_013964.1_cds_WP_004041131.1_109	WP_004041131.1	8919345	HVO_RS00105	NC_013964.1	23800	24720	+	protein_coding	HVO_B0023	920	peptide ABC transporter permease	Environmental Information Processing	Cellular community - prokaryotes	02024 Quorum sensing	[PATH:hvo02024]	dppC10; ABC-type transport system permease protein (probable substrate dipeptides/oligopeptides)	K02034	ABC.PE.P1; peptide/nickel transport system permease protein	peptide ABC transporter permease (HVO_RS00105)	GO:0006810~transport	GO:0005886~plasma membrane,GO:0016021~integral component of membrane		IPR000515:Binding-protein-dependent transport systems inner membrane component,IPR025966:Oligopeptide transport permease C-like, N-terminal domain	PF00528:Binding-protein-dependent transport system inner membrane component,PF12911:N-terminal TM domain of oligopeptide transport permease C			Complete proteome,Membrane,Plasmid,Reference proteome,Transmembrane,Transmembrane helix,Transport,	pHV3	arCOG00748	2.4e-81	270.7	E	DppC	ABC-type dipeptide/oligopeptide/nickel transport system, permease component	0	0	1	3	2	1	1	2	1	0	2	2
NC_013964.1_cds_WP_004041133.1_107	WP_004041133.1	8919171	HVO_RS00095	NC_013964.1	20888	22756	+	protein_coding	HVO_B0021	1868	peptide ABC transporter substrate-binding protein	NA	NA	NA	NA	NA	NA	NA	ABC transporter substrate-binding protein (HVO_RS00095)				IPR000914:Bacterial extracellular solute-binding protein, family 5	PF00496:Bacterial extracellular solute-binding proteins, family 5 Middle			Complete proteome,Plasmid,Reference proteome,	pHV3	arCOG01534	1e-84	283.4	E	DdpA	ABC-type transport system, periplasmic component	1	1	5	3	5	3	0	1	3	4	3	2
NC_013964.1_cds_WP_004041134.1_106	WP_004041134.1	8919107	HVO_RS00090	NC_013964.1	20051	20704	+	protein_coding	HVO_B0020	653	bacterio-opsin activator	NA	NA	NA	NA	NA	NA	NA	bacterio-opsin activator (HVO_RS00090)				IPR007050:Transcription regulator HTH, bacterioopsin	PF04967:HTH DNA binding domain			Complete proteome,Plasmid,Reference proteome,	pHV3	arCOG02276	1.4e-21	75.5	T	-	Signal transduction regulator, containsPAS and HTH domains	5	12	36	48	34	32	5	12	29	49	38	30
NC_013964.1_cds_WP_004041136.1_104	WP_004041136.1	8919296	HVO_RS00080	NC_013964.1	17397	18260	-	protein_coding	HVO_B0018	863	chromosome partitioning protein ParA	NA	NA	NA	NA	NA	NA	NA	chromosome partitioning protein ParA (HVO_RS00080)				IPR025669:AAA domain,IPR027417:P-loop containing nucleoside triphosphate hydrolase	PF13614:AAA domain			Complete proteome,Plasmid,Reference proteome,	pHV3	arCOG00586	2.5e-42	142.9	D	Soj	ATPase involved in chromosome partitioning, ParA family	9	11	22	13	15	19	4	7	18	9	10	17
NC_013964.1_cds_WP_004041137.1_103	WP_004041137.1	8919184	HVO_RS00075	NC_013964.1	16978	17400	-	protein_coding	HVO_B0017	422	hypothetical protein	NA	NA	NA	NA	NA	NA	NA	hypothetical protein (HVO_RS00075)								Complete proteome,Plasmid,Reference proteome,	pHV3	arCOG08106	6.2e-38	128	S	-	Uncharacterized protein	8	4	23	34	19	28	4	6	21	22	35	43
NC_013964.1_cds_WP_004041138.1_102	WP_004041138.1	8919045	HVO_RS00070	NC_013964.1	16592	16822	-	protein_coding	HVO_B0016	230	hypothetical protein	NA	NA	NA	NA	NA	NA	NA	hypothetical protein (HVO_RS00070)			GO:0003677~DNA binding	IPR007159:AbrB-like domain			SM00966:SM00966	Complete proteome,Plasmid,Reference proteome,	pHV3	arCOG08216	1.3e-27	93.6	V	AbrB	AbrB family transcriptional regulator, antitoxin component of toxin-antitoxin system	339	375	374	580	742	1021	439	560	463	486	663	1311
NC_013964.1_cds_WP_004041142.1_99	WP_004041142.1	8919032	HVO_RS00055	NC_013964.1	11360	13114	+	protein_coding	HVO_B0012	1754	glycine/betaine ABC transporter	NA	NA	NA	NA	NA	NA	NA	glycine/betaine ABC transporter (HVO_RS00055)		GO:0016021~integral component of membrane	GO:0005215~transporter activity	IPR000060:BCCT transporter family,IPR018093:BCCT transporter, conserved site	PF02028:BCCT family transporter			Complete proteome,Membrane,Plasmid,Reference proteome,Transmembrane,Transmembrane helix,	pHV3	arCOG04540	9e-200	662.2	M	BetT	Choline-glycine betaine transporter	2	2	3	4	3	1	2	1	2	2	3	2
NC_013964.1_cds_WP_004041143.1_98	WP_004041143.1	8919123	HVO_RS00050	NC_013964.1	9927	11069	+	protein_coding	HVO_B0011	1142	N-methyltryptophan oxidase	NA	NA	NA	NA	NA	NA	NA	N-methyltryptophan oxidase (HVO_RS00050)			GO:0008115~sarcosine oxidase activity	IPR006076:FAD dependent oxidoreductase,IPR023753:Pyridine nucleotide-disulphide oxidoreductase, FAD/NAD(P)-binding domain	PF01266:FAD dependent oxidoreductase			Complete proteome,Oxidoreductase,Plasmid,Reference proteome,	pHV3	arCOG00755	1.4e-56	190.5	E	DadA	Glycine/D-amino acid oxidase (deaminating)	2	3	2	2	3	4	1	5	2	2	6	5
NC_013964.1_cds_WP_004041144.1_96	WP_004041144.1	8919248	HVO_RS00045	NC_013964.1	8587	9729	-	protein_coding	HVO_B0009	1142	ring-hydroxylating oxygenase subunit alpha	NA	NA	NA	NA	NA	NA	NA	ring-hydroxylating oxygenase subunit alpha (HVO_RS00045)	GO:0019439~aromatic compound catabolic process		GO:0005506~iron ion binding,GO:0016708~oxidoreductase activity, acting on paired donors, with incorporation or reduction of molecular oxygen, NAD(P)H as one donor, and incorporation of two atoms of oxygen into one donor,GO:0051537~2 iron, 2 sulfur cluster binding	IPR001663:Aromatic-ring-hydroxylating dioxygenase, alpha subunit,IPR015879:Aromatic-ring-hydroxylating dioxygenase, alpha subunit, C-terminal domain,IPR017941:Rieske [2Fe-2S] iron-sulphur domain	PF00355:Rieske [2Fe-2S] domain,PF00848:Ring hydroxylating alpha subunit (catalytic domain)			Complete proteome,Plasmid,Reference proteome,	pHV3	arCOG07775	6.1e-133	441.6	P	HcaE	Phenylpropionate dioxygenase or related ring-hydroxylating dioxygenase, large terminal subunit, contains Rieske [2Fe-2S] domain	0	2	4	7	10	5	1	2	4	8	12	8
NC_013964.1_cds_WP_004041146.1_94	WP_004041146.1	8919069	HVO_RS00035	NC_013964.1	7541	8191	+	protein_coding	HVO_B0007	650	bacterio-opsin activator	NA	NA	NA	NA	NA	NA	NA	bacterio-opsin activator (HVO_RS00035)				IPR007050:Transcription regulator HTH, bacterioopsin	PF04967:HTH DNA binding domain			Complete proteome,Plasmid,Reference proteome,	pHV3	arCOG02280	1e-37	128	K	-	Transcriptional regulator, contains HTH domain	17	29	46	58	45	78	5	14	40	56	77	58
NC_013964.1_cds_WP_004041147.1_93	WP_004041147.1	8919155	HVO_RS00030	NC_013964.1	6420	7298	-	protein_coding	HVO_B0006	878	hypothetical protein	NA	NA	NA	NA	NA	NA	NA	hypothetical protein (HVO_RS00030)								Complete proteome,Plasmid,Reference proteome,	pHV3	arCOG06198	4.1e-63	212	S	-	Uncharacterized protein	1	1	1	1	1	1	0	0	1	0	2	2
NC_013964.1_cds_WP_004041148.1_92	WP_004041148.1	8919017	HVO_RS00025	NC_013964.1	5024	6265	+	protein_coding	HVO_B0005	1241	threonine ammonia-lyase	Metabolism	Amino acid metabolism	00260 Glycine, serine and threonine metabolism	[PATH:hvo00260]	ilvA2; threonine ammonia-lyase	K01754	E4.3.1.19; threonine dehydratase [EC:4.3.1.19]	threonine ammonia-lyase (HVO_RS00025)	GO:0006567~threonine catabolic process		GO:0004794~L-threonine ammonia-lyase activity,GO:0016597~amino acid binding	IPR001926:Tryptophan synthase beta subunit-like PLP-dependent enzymes superfamily,IPR002912:ACT domain,IPR005789:Threonine dehydratase, catabolic	PF00291:Pyridoxal-phosphate dependent enzyme			Complete proteome,Lyase,Plasmid,Reference proteome,	pHV3	arCOG01431	2.8e-152	504.7	E	IlvA	Threonine dehydratase	1	2	0	0	4	4	1	1	1	4	3	5
NC_013964.1_cds_WP_004041148.1_92	WP_004041148.1	8919017	HVO_RS00025	NC_013964.1	5024	6265	+	protein_coding	HVO_B0005	1241	threonine ammonia-lyase	Metabolism	Amino acid metabolism	00290 Valine, leucine and isoleucine biosynthesis	[PATH:hvo00290]	ilvA2; threonine ammonia-lyase	K01754	E4.3.1.19; threonine dehydratase [EC:4.3.1.19]	threonine ammonia-lyase (HVO_RS00025)	GO:0006567~threonine catabolic process		GO:0004794~L-threonine ammonia-lyase activity,GO:0016597~amino acid binding	IPR001926:Tryptophan synthase beta subunit-like PLP-dependent enzymes superfamily,IPR002912:ACT domain,IPR005789:Threonine dehydratase, catabolic	PF00291:Pyridoxal-phosphate dependent enzyme			Complete proteome,Lyase,Plasmid,Reference proteome,	pHV3	arCOG01431	2.8e-152	504.7	E	IlvA	Threonine dehydratase	1	2	0	0	4	4	1	1	1	4	3	5
NC_013964.1_cds_WP_004041149.1_91	WP_004041149.1	8919323	HVO_RS00020	NC_013964.1	3414	4661	-	protein_coding	HVO_B0004	1247	serine hydroxymethyltransferase	Metabolism	Amino acid metabolism	00260 Glycine, serine and threonine metabolism	[PATH:hvo00260]	glyA2; glycine hydroxymethyltransferase	K00600	glyA; glycine hydroxymethyltransferase [EC:2.1.2.1]	serine hydroxymethyltransferase (HVO_RS00020)	GO:0019264~glycine biosynthetic process from serine,GO:0035999~tetrahydrofolate interconversion	GO:0005737~cytoplasm	GO:0004372~glycine hydroxymethyltransferase activity,GO:0008168~methyltransferase activity,GO:0030170~pyridoxal phosphate binding	IPR001085:Serine hydroxymethyltransferase,IPR015421:Pyridoxal phosphate-dependent transferase, major region, subdomain 1,IPR015422:Pyridoxal phosphate-dependent transferase, major region, subdomain 2,IPR015424:Pyridoxal phosphate-dependent transferase,IPR019798:Serine hydroxymethyltransferase, pyridoxal phosphate binding site	PF00464:Serine hydroxymethyltransferase	PIRSF000412:serine/glycine hydroxymethyltransferase		Amino-acid biosynthesis,Complete proteome,Cytoplasm,Methyltransferase,One-carbon metabolism,Plasmid,Pyridoxal phosphate,Reference proteome,Transferase,	pHV3	arCOG00070	3.2e-141	468.6	E	GlyA	Glycine/serine hydroxymethyltransferase	1	2	3	1	3	1	1	1	2	3	5	3
NC_013964.1_cds_WP_004041149.1_91	WP_004041149.1	8919323	HVO_RS00020	NC_013964.1	3414	4661	-	protein_coding	HVO_B0004	1247	serine hydroxymethyltransferase	Metabolism	Carbohydrate metabolism	00630 Glyoxylate and dicarboxylate metabolism	[PATH:hvo00630]	glyA2; glycine hydroxymethyltransferase	K00600	glyA; glycine hydroxymethyltransferase [EC:2.1.2.1]	serine hydroxymethyltransferase (HVO_RS00020)	GO:0019264~glycine biosynthetic process from serine,GO:0035999~tetrahydrofolate interconversion	GO:0005737~cytoplasm	GO:0004372~glycine hydroxymethyltransferase activity,GO:0008168~methyltransferase activity,GO:0030170~pyridoxal phosphate binding	IPR001085:Serine hydroxymethyltransferase,IPR015421:Pyridoxal phosphate-dependent transferase, major region, subdomain 1,IPR015422:Pyridoxal phosphate-dependent transferase, major region, subdomain 2,IPR015424:Pyridoxal phosphate-dependent transferase,IPR019798:Serine hydroxymethyltransferase, pyridoxal phosphate binding site	PF00464:Serine hydroxymethyltransferase	PIRSF000412:serine/glycine hydroxymethyltransferase		Amino-acid biosynthesis,Complete proteome,Cytoplasm,Methyltransferase,One-carbon metabolism,Plasmid,Pyridoxal phosphate,Reference proteome,Transferase,	pHV3	arCOG00070	3.2e-141	468.6	E	GlyA	Glycine/serine hydroxymethyltransferase	1	2	3	1	3	1	1	1	2	3	5	3
NC_013964.1_cds_WP_004041149.1_91	WP_004041149.1	8919323	HVO_RS00020	NC_013964.1	3414	4661	-	protein_coding	HVO_B0004	1247	serine hydroxymethyltransferase	Metabolism	Metabolism of cofactors and vitamins	00670 One carbon pool by folate	[PATH:hvo00670]	glyA2; glycine hydroxymethyltransferase	K00600	glyA; glycine hydroxymethyltransferase [EC:2.1.2.1]	serine hydroxymethyltransferase (HVO_RS00020)	GO:0019264~glycine biosynthetic process from serine,GO:0035999~tetrahydrofolate interconversion	GO:0005737~cytoplasm	GO:0004372~glycine hydroxymethyltransferase activity,GO:0008168~methyltransferase activity,GO:0030170~pyridoxal phosphate binding	IPR001085:Serine hydroxymethyltransferase,IPR015421:Pyridoxal phosphate-dependent transferase, major region, subdomain 1,IPR015422:Pyridoxal phosphate-dependent transferase, major region, subdomain 2,IPR015424:Pyridoxal phosphate-dependent transferase,IPR019798:Serine hydroxymethyltransferase, pyridoxal phosphate binding site	PF00464:Serine hydroxymethyltransferase	PIRSF000412:serine/glycine hydroxymethyltransferase		Amino-acid biosynthesis,Complete proteome,Cytoplasm,Methyltransferase,One-carbon metabolism,Plasmid,Pyridoxal phosphate,Reference proteome,Transferase,	pHV3	arCOG00070	3.2e-141	468.6	E	GlyA	Glycine/serine hydroxymethyltransferase	1	2	3	1	3	1	1	1	2	3	5	3
NC_013964.1_cds_WP_004041149.1_91	WP_004041149.1	8919323	HVO_RS00020	NC_013964.1	3414	4661	-	protein_coding	HVO_B0004	1247	serine hydroxymethyltransferase	Metabolism	Energy metabolism	00680 Methane metabolism	[PATH:hvo00680]	glyA2; glycine hydroxymethyltransferase	K00600	glyA; glycine hydroxymethyltransferase [EC:2.1.2.1]	serine hydroxymethyltransferase (HVO_RS00020)	GO:0019264~glycine biosynthetic process from serine,GO:0035999~tetrahydrofolate interconversion	GO:0005737~cytoplasm	GO:0004372~glycine hydroxymethyltransferase activity,GO:0008168~methyltransferase activity,GO:0030170~pyridoxal phosphate binding	IPR001085:Serine hydroxymethyltransferase,IPR015421:Pyridoxal phosphate-dependent transferase, major region, subdomain 1,IPR015422:Pyridoxal phosphate-dependent transferase, major region, subdomain 2,IPR015424:Pyridoxal phosphate-dependent transferase,IPR019798:Serine hydroxymethyltransferase, pyridoxal phosphate binding site	PF00464:Serine hydroxymethyltransferase	PIRSF000412:serine/glycine hydroxymethyltransferase		Amino-acid biosynthesis,Complete proteome,Cytoplasm,Methyltransferase,One-carbon metabolism,Plasmid,Pyridoxal phosphate,Reference proteome,Transferase,	pHV3	arCOG00070	3.2e-141	468.6	E	GlyA	Glycine/serine hydroxymethyltransferase	1	2	3	1	3	1	1	1	2	3	5	3
NC_013964.1_cds_WP_004041149.1_91	WP_004041149.1	8919323	HVO_RS00020	NC_013964.1	3414	4661	-	protein_coding	HVO_B0004	1247	serine hydroxymethyltransferase	Metabolism	Metabolism of other amino acids	00460 Cyanoamino acid metabolism	[PATH:hvo00460]	glyA2; glycine hydroxymethyltransferase	K00600	glyA; glycine hydroxymethyltransferase [EC:2.1.2.1]	serine hydroxymethyltransferase (HVO_RS00020)	GO:0019264~glycine biosynthetic process from serine,GO:0035999~tetrahydrofolate interconversion	GO:0005737~cytoplasm	GO:0004372~glycine hydroxymethyltransferase activity,GO:0008168~methyltransferase activity,GO:0030170~pyridoxal phosphate binding	IPR001085:Serine hydroxymethyltransferase,IPR015421:Pyridoxal phosphate-dependent transferase, major region, subdomain 1,IPR015422:Pyridoxal phosphate-dependent transferase, major region, subdomain 2,IPR015424:Pyridoxal phosphate-dependent transferase,IPR019798:Serine hydroxymethyltransferase, pyridoxal phosphate binding site	PF00464:Serine hydroxymethyltransferase	PIRSF000412:serine/glycine hydroxymethyltransferase		Amino-acid biosynthesis,Complete proteome,Cytoplasm,Methyltransferase,One-carbon metabolism,Plasmid,Pyridoxal phosphate,Reference proteome,Transferase,	pHV3	arCOG00070	3.2e-141	468.6	E	GlyA	Glycine/serine hydroxymethyltransferase	1	2	3	1	3	1	1	1	2	3	5	3
NC_013964.1_cds_WP_004041150.1_90	WP_004041150.1	8919263	HVO_RS00015	NC_013964.1	2760	3179	-	protein_coding	HVO_B0003	419	DNA polymerase III subunit delta'	NA	NA	NA	NA	NA	NA	NA	DNA polymerase III subunit delta' (HVO_RS00015)				IPR005624:Domain of unknown function DUF336	PF03928:Domain of unknown function (DUF336)			Complete proteome,Plasmid,Reference proteome,	pHV3	arCOG07054	2.4e-51	170.9	R	GlcG	Uncharacterized protein GlcG, DUF336 family	1	4	4	2	4	3	1	0	2	2	3	3
NC_013964.1_cds_WP_004041151.1_89	WP_004041151.1	8919138	HVO_RS00010	NC_013964.1	1555	2712	+	protein_coding	HVO_B0002	1157	acetylornithine deacetylase	Metabolism	Amino acid metabolism	00300 Lysine biosynthesis	[PATH:hvo00300]	acetylornithine deacetylase	K01439	dapE; succinyl-diaminopimelate desuccinylase [EC:3.5.1.18]	acetylornithine deacetylase (HVO_RS00010)	GO:0008152~metabolic process		GO:0016787~hydrolase activity	IPR002933:Peptidase M20,IPR010182:Acetylornithine deacetylase/succinyl-diaminopimelate desuccinylase,IPR011650:Peptidase M20, dimerisation domain	PF01546:Peptidase family M20/M25/M40,PF07687:Peptidase dimerisation domain			Complete proteome,Plasmid,Reference proteome,	pHV3	arCOG01107	7e-89	296.4	E	ArgE	Acetylornithine deacetylase/Succinyl-diaminopimelate desuccinylase or related deacylase	1	1	0	0	1	4	1	2	0	2	3	4
NC_013964.1_cds_WP_004041152.1_88	WP_004041152.1	8919379	HVO_RS00005	NC_013964.1	201	1433	+	protein_coding	HVO_B0001	1232	cell division control protein Cdc6	NA	NA	NA	NA	NA	NA	NA	cell division control protein Cdc6 (HVO_RS00005)	GO:0006260~DNA replication		GO:0005524~ATP binding	IPR003593:AAA+ ATPase domain,IPR011991:Winged helix-turn-helix DNA-binding domain,IPR014277:Cell division protein Cdc6-related, archaea,IPR015163:CDC6, C-terminal domain,IPR027417:P-loop containing nucleoside triphosphate hydrolase	PF09079:CDC6, C terminal ,PF13401:AAA domain		SM00382:AAA,SM01074:SM01074	ATP-binding,Complete proteome,DNA replication,Nucleotide-binding,Plasmid,Reference proteome,	pHV3	arCOG00467	2.7e-118	393	L	CDC6	Cdc6-related protein, AAA superfamily ATPase	9	15	31	31	29	27	7	24	26	31	23	16
NC_013964.1_cds_WP_004041153.1_461	WP_004041153.1	8919193	HVO_RS01840	NC_013964.1	436747	437313	+	protein_coding	HVO_B0382	566	transcription factor	Genetic Information Processing	Transcription	03022 Basal transcription factors	[PATH:hvo03022]	tbp3; TATA-binding transcription initiation factor	K03120	TBP; transcription initiation factor TFIID TATA-box-binding protein	transcription factor (HVO_RS01840)	GO:0006352~DNA-templated transcription, initiation		GO:0003677~DNA binding,GO:0003700~transcription factor activity, sequence-specific DNA binding,GO:0003743~translation initiation factor activity	IPR000814:TATA-box binding protein,IPR012295:Beta2-adaptin/TBP, C-terminal domain	PF00352:Transcription factor TFIID (or TATA-binding protein, TBP)			Complete proteome,DNA-binding,Initiation factor,Plasmid,Protein biosynthesis,Reference proteome,Repeat,Transcription,Transcription regulation,	pHV3	arCOG01764	1.6e-57	191.6	K	SPT15	TATA-box binding protein (TBP), component of TFIID and TFIIB	197	275	144	141	196	216	141	164	134	141	156	170
NC_013964.1_cds_WP_004041154.1_460	WP_004041154.1	8919302	HVO_RS01835	NC_013964.1	435809	436474	-	protein_coding	HVO_B0381	665	thiaminase II	Metabolism	Metabolism of cofactors and vitamins	00730 Thiamine metabolism	[PATH:hvo00730]	TENA/THI-4 family	K03707	tenA; thiaminase (transcriptional activator TenA) [EC:3.5.99.2]	thiaminase II (HVO_RS01835)	GO:0006772~thiamine metabolic process		GO:0050334~thiaminase activity	IPR004305:Thiaminase-2/PQQ biosynthesis protein C,IPR016084:Haem oxygenase-like, multi-helical,IPR026285:PET18/seed maturation protein PM36,IPR027574:Thiaminase II	PF03070:TENA/THI-4/PQQC family	PIRSF003170:protein Pet18p		Complete proteome,Plasmid,Reference proteome,	pHV3	arCOG01128	9.3e-69	229.2	K	TenA	Transcriptional activator TenA	0	1	2	1	0	49	2	1	2	0	2	52
NC_013964.1_cds_WP_004041155.1_459	WP_004041155.1	8919341	HVO_RS01830	NC_013964.1	435027	435812	-	protein_coding	HVO_B0380	785	transcriptional regulator	Metabolism	Metabolism of cofactors and vitamins	00730 Thiamine metabolism	[PATH:hvo00730]	TENA/THI-4 family	K03707	tenA; thiaminase (transcriptional activator TenA) [EC:3.5.99.2]	transcriptional regulator (HVO_RS01830)				IPR004305:Thiaminase-2/PQQ biosynthesis protein C,IPR016084:Haem oxygenase-like, multi-helical,IPR026285:PET18/seed maturation protein PM36	PF03070:TENA/THI-4/PQQC family	PIRSF003170:protein Pet18p		Complete proteome,Plasmid,Reference proteome,	pHV3	arCOG01128	2.5e-74	247.4	K	TenA	Transcriptional activator TenA	0	1	0	0	1	15	0	0	0	0	1	8
NC_013964.1_cds_WP_004041156.1_458	WP_004041156.1	8919204	HVO_RS01825	NC_013964.1	433504	435033	-	protein_coding	HVO_B0379	1529	sodium:proline symporter	NA	NA	NA	NA	NA	NA	NA	sodium:proline symporter (HVO_RS01825)	GO:0055085~transmembrane transport	GO:0016021~integral component of membrane	GO:0005215~transporter activity	IPR001734:Sodium/solute symporter,IPR018212:Sodium/solute symporter, conserved site	PF00474:Sodium:solute symporter family			Complete proteome,Membrane,Plasmid,Reference proteome,Transmembrane,Transmembrane helix,	pHV3	arCOG01319	1.6e-196	651.7	E	PutP	Na+/proline symporter	2	2	1	0	0	3	2	3	1	0	0	5
NC_013964.1_cds_WP_004041157.1_457	WP_004041157.1	8919126	HVO_RS01820	NC_013964.1	433048	433440	+	protein_coding	HVO_B0378	392	pyridoxamine 5'-phosphate oxidase	NA	NA	NA	NA	NA	NA	NA	pyridoxamine 5'-phosphate oxidase (HVO_RS01820)			GO:0004733~pyridoxamine-phosphate oxidase activity,GO:0010181~FMN binding	IPR011576:Pyridoxamine 5'-phosphate oxidase-like, FMN-binding domain,IPR012349:FMN-binding split barrel	PF01243:Pyridoxamine 5'-phosphate oxidase			Complete proteome,Plasmid,Reference proteome,	pHV3	arCOG00516	5e-27	92.4	V	NimA	Nitroimidazol reductase NimA or a related FMN-containing flavoprotein, pyridoxamine 5'-phosphate oxidase superfamily	102	62	37	24	22	45	107	116	22	11	14	53
NC_013964.1_cds_WP_004041158.1_456	WP_004041158.1	8919378	HVO_RS01815	NC_013964.1	431768	432787	-	protein_coding	HVO_B0377	1019	hypothetical protein	NA	NA	NA	NA	NA	NA	NA	hypothetical protein (HVO_RS01815)	GO:0044038~cell wall macromolecule biosynthetic process		GO:0016755~transferase activity, transferring amino-acyl groups	IPR003447:Methicillin resistance protein,IPR016181:Acyl-CoA N-acyltransferase				Complete proteome,Plasmid,Reference proteome,	pHV3	arCOG03320	4.2e-138	457.5	M	Fem	Peptidoglycan interpeptide bridge formation enzyme, contains acetyltransferase domain of GNAT superfamily	1	1	2	3	4	4	0	1	2	1	7	2
NC_013964.1_cds_WP_004041159.1_455	WP_004041159.1	8919073	HVO_RS01810	NC_013964.1	430739	431749	+	protein_coding	HVO_B0376	1010	aryl-alcohol dehydrogenase	NA	NA	NA	NA	NA	NA	NA	aryl-alcohol dehydrogenase (HVO_RS01810)				IPR001395:Aldo/keto reductase,IPR023210:NADP-dependent oxidoreductase domain	PF00248:Aldo/keto reductase family			Complete proteome,Plasmid,Reference proteome,	pHV3	arCOG01617	1.3e-77	258.8	C	Tas	Aryl-alcohol dehydrogenase related enzyme	38	39	92	235	199	238	40	59	86	301	233	207
NC_013964.1_cds_WP_004041160.1_454	WP_004041160.1	8919195	HVO_RS01805	NC_013964.1	429920	430657	+	protein_coding	HVO_B0375	737	hypothetical protein	NA	NA	NA	NA	NA	NA	NA	hypothetical protein (HVO_RS01805)				IPR009776:Sporulation stage 0, protein M	PF07070:SpoOM protein			Complete proteome,Plasmid,Reference proteome,	pHV3	arCOG10193	9.4e-129	425.7	S	Spo0M	Spo0M family protein	6	15	156	228	163	169	9	20	175	243	254	175
NC_013964.1_cds_WP_004041162.1_453	WP_004041162.1	8919205	HVO_RS01800	NC_013964.1	429092	429286	+	protein_coding	HVO_B0372	194	hypothetical protein	NA	NA	NA	NA	NA	NA	NA	hypothetical protein (HVO_RS01800)		GO:0016021~integral component of membrane						Complete proteome,Membrane,Transmembrane,Transmembrane helix,	pHV3	arCOG03085	0.00051	17.3	T	-	Histidine kinase, HisKA_3 family	149	200	605	1173	1127	702	85	107	701	888	1210	843
NC_013964.1_cds_WP_004041163.1_452	WP_004041163.1	8919003	HVO_RS01795	NC_013964.1	427389	428879	-	protein_coding	HVO_B0371	1490	aldehyde dehydrogenase	Metabolism	Amino acid metabolism	00330 Arginine and proline metabolism	[PATH:hvo00330]	aldehyde dehydrogenase	K00128	ALDH; aldehyde dehydrogenase (NAD+) [EC:1.2.1.3]	aldehyde dehydrogenase (HVO_RS01795)			GO:0016620~oxidoreductase activity, acting on the aldehyde or oxo group of donors, NAD or NADP as acceptor	IPR015590:Aldehyde dehydrogenase domain,IPR016161:Aldehyde/histidinol dehydrogenase,IPR016162:Aldehyde dehydrogenase, N-terminal,IPR016163:Aldehyde dehydrogenase, C-terminal	PF00171:Aldehyde dehydrogenase family			Complete proteome,Oxidoreductase,Plasmid,Reference proteome,	pHV3	arCOG01252	9.7e-151	500.3	C	PutA	Lactaldehyde dehydrogenase, Succinate semialdehyde dehydrogenase, a-ketoglutarate semialdehyde dehydrogenase or other NAD-dependent aldehyde dehydrogenase	5	3	6	12	12	7	8	4	9	11	14	8
NC_013964.1_cds_WP_004041163.1_452	WP_004041163.1	8919003	HVO_RS01795	NC_013964.1	427389	428879	-	protein_coding	HVO_B0371	1490	aldehyde dehydrogenase	Metabolism	Amino acid metabolism	00340 Histidine metabolism	[PATH:hvo00340]	aldehyde dehydrogenase	K00128	ALDH; aldehyde dehydrogenase (NAD+) [EC:1.2.1.3]	aldehyde dehydrogenase (HVO_RS01795)			GO:0016620~oxidoreductase activity, acting on the aldehyde or oxo group of donors, NAD or NADP as acceptor	IPR015590:Aldehyde dehydrogenase domain,IPR016161:Aldehyde/histidinol dehydrogenase,IPR016162:Aldehyde dehydrogenase, N-terminal,IPR016163:Aldehyde dehydrogenase, C-terminal	PF00171:Aldehyde dehydrogenase family			Complete proteome,Oxidoreductase,Plasmid,Reference proteome,	pHV3	arCOG01252	9.7e-151	500.3	C	PutA	Lactaldehyde dehydrogenase, Succinate semialdehyde dehydrogenase, a-ketoglutarate semialdehyde dehydrogenase or other NAD-dependent aldehyde dehydrogenase	5	3	6	12	12	7	8	4	9	11	14	8
NC_013964.1_cds_WP_004041163.1_452	WP_004041163.1	8919003	HVO_RS01795	NC_013964.1	427389	428879	-	protein_coding	HVO_B0371	1490	aldehyde dehydrogenase	Metabolism	Xenobiotics biodegradation and metabolism	00625 Chloroalkane and chloroalkene degradation	[PATH:hvo00625]	aldehyde dehydrogenase	K00128	ALDH; aldehyde dehydrogenase (NAD+) [EC:1.2.1.3]	aldehyde dehydrogenase (HVO_RS01795)			GO:0016620~oxidoreductase activity, acting on the aldehyde or oxo group of donors, NAD or NADP as acceptor	IPR015590:Aldehyde dehydrogenase domain,IPR016161:Aldehyde/histidinol dehydrogenase,IPR016162:Aldehyde dehydrogenase, N-terminal,IPR016163:Aldehyde dehydrogenase, C-terminal	PF00171:Aldehyde dehydrogenase family			Complete proteome,Oxidoreductase,Plasmid,Reference proteome,	pHV3	arCOG01252	9.7e-151	500.3	C	PutA	Lactaldehyde dehydrogenase, Succinate semialdehyde dehydrogenase, a-ketoglutarate semialdehyde dehydrogenase or other NAD-dependent aldehyde dehydrogenase	5	3	6	12	12	7	8	4	9	11	14	8
NC_013964.1_cds_WP_004041163.1_452	WP_004041163.1	8919003	HVO_RS01795	NC_013964.1	427389	428879	-	protein_coding	HVO_B0371	1490	aldehyde dehydrogenase	Metabolism	Lipid metabolism	00561 Glycerolipid metabolism	[PATH:hvo00561]	aldehyde dehydrogenase	K00128	ALDH; aldehyde dehydrogenase (NAD+) [EC:1.2.1.3]	aldehyde dehydrogenase (HVO_RS01795)			GO:0016620~oxidoreductase activity, acting on the aldehyde or oxo group of donors, NAD or NADP as acceptor	IPR015590:Aldehyde dehydrogenase domain,IPR016161:Aldehyde/histidinol dehydrogenase,IPR016162:Aldehyde dehydrogenase, N-terminal,IPR016163:Aldehyde dehydrogenase, C-terminal	PF00171:Aldehyde dehydrogenase family			Complete proteome,Oxidoreductase,Plasmid,Reference proteome,	pHV3	arCOG01252	9.7e-151	500.3	C	PutA	Lactaldehyde dehydrogenase, Succinate semialdehyde dehydrogenase, a-ketoglutarate semialdehyde dehydrogenase or other NAD-dependent aldehyde dehydrogenase	5	3	6	12	12	7	8	4	9	11	14	8
NC_013964.1_cds_WP_004041163.1_452	WP_004041163.1	8919003	HVO_RS01795	NC_013964.1	427389	428879	-	protein_coding	HVO_B0371	1490	aldehyde dehydrogenase	Metabolism	Carbohydrate metabolism	00620 Pyruvate metabolism	[PATH:hvo00620]	aldehyde dehydrogenase	K00128	ALDH; aldehyde dehydrogenase (NAD+) [EC:1.2.1.3]	aldehyde dehydrogenase (HVO_RS01795)			GO:0016620~oxidoreductase activity, acting on the aldehyde or oxo group of donors, NAD or NADP as acceptor	IPR015590:Aldehyde dehydrogenase domain,IPR016161:Aldehyde/histidinol dehydrogenase,IPR016162:Aldehyde dehydrogenase, N-terminal,IPR016163:Aldehyde dehydrogenase, C-terminal	PF00171:Aldehyde dehydrogenase family			Complete proteome,Oxidoreductase,Plasmid,Reference proteome,	pHV3	arCOG01252	9.7e-151	500.3	C	PutA	Lactaldehyde dehydrogenase, Succinate semialdehyde dehydrogenase, a-ketoglutarate semialdehyde dehydrogenase or other NAD-dependent aldehyde dehydrogenase	5	3	6	12	12	7	8	4	9	11	14	8
NC_013964.1_cds_WP_004041163.1_452	WP_004041163.1	8919003	HVO_RS01795	NC_013964.1	427389	428879	-	protein_coding	HVO_B0371	1490	aldehyde dehydrogenase	Metabolism	Carbohydrate metabolism	00053 Ascorbate and aldarate metabolism	[PATH:hvo00053]	aldehyde dehydrogenase	K00128	ALDH; aldehyde dehydrogenase (NAD+) [EC:1.2.1.3]	aldehyde dehydrogenase (HVO_RS01795)			GO:0016620~oxidoreductase activity, acting on the aldehyde or oxo group of donors, NAD or NADP as acceptor	IPR015590:Aldehyde dehydrogenase domain,IPR016161:Aldehyde/histidinol dehydrogenase,IPR016162:Aldehyde dehydrogenase, N-terminal,IPR016163:Aldehyde dehydrogenase, C-terminal	PF00171:Aldehyde dehydrogenase family			Complete proteome,Oxidoreductase,Plasmid,Reference proteome,	pHV3	arCOG01252	9.7e-151	500.3	C	PutA	Lactaldehyde dehydrogenase, Succinate semialdehyde dehydrogenase, a-ketoglutarate semialdehyde dehydrogenase or other NAD-dependent aldehyde dehydrogenase	5	3	6	12	12	7	8	4	9	11	14	8
NC_013964.1_cds_WP_004041163.1_452	WP_004041163.1	8919003	HVO_RS01795	NC_013964.1	427389	428879	-	protein_coding	HVO_B0371	1490	aldehyde dehydrogenase	Metabolism	Metabolism of other amino acids	00410 beta-Alanine metabolism	[PATH:hvo00410]	aldehyde dehydrogenase	K00128	ALDH; aldehyde dehydrogenase (NAD+) [EC:1.2.1.3]	aldehyde dehydrogenase (HVO_RS01795)			GO:0016620~oxidoreductase activity, acting on the aldehyde or oxo group of donors, NAD or NADP as acceptor	IPR015590:Aldehyde dehydrogenase domain,IPR016161:Aldehyde/histidinol dehydrogenase,IPR016162:Aldehyde dehydrogenase, N-terminal,IPR016163:Aldehyde dehydrogenase, C-terminal	PF00171:Aldehyde dehydrogenase family			Complete proteome,Oxidoreductase,Plasmid,Reference proteome,	pHV3	arCOG01252	9.7e-151	500.3	C	PutA	Lactaldehyde dehydrogenase, Succinate semialdehyde dehydrogenase, a-ketoglutarate semialdehyde dehydrogenase or other NAD-dependent aldehyde dehydrogenase	5	3	6	12	12	7	8	4	9	11	14	8
NC_013964.1_cds_WP_004041163.1_452	WP_004041163.1	8919003	HVO_RS01795	NC_013964.1	427389	428879	-	protein_coding	HVO_B0371	1490	aldehyde dehydrogenase	Metabolism	Amino acid metabolism	00310 Lysine degradation	[PATH:hvo00310]	aldehyde dehydrogenase	K00128	ALDH; aldehyde dehydrogenase (NAD+) [EC:1.2.1.3]	aldehyde dehydrogenase (HVO_RS01795)			GO:0016620~oxidoreductase activity, acting on the aldehyde or oxo group of donors, NAD or NADP as acceptor	IPR015590:Aldehyde dehydrogenase domain,IPR016161:Aldehyde/histidinol dehydrogenase,IPR016162:Aldehyde dehydrogenase, N-terminal,IPR016163:Aldehyde dehydrogenase, C-terminal	PF00171:Aldehyde dehydrogenase family			Complete proteome,Oxidoreductase,Plasmid,Reference proteome,	pHV3	arCOG01252	9.7e-151	500.3	C	PutA	Lactaldehyde dehydrogenase, Succinate semialdehyde dehydrogenase, a-ketoglutarate semialdehyde dehydrogenase or other NAD-dependent aldehyde dehydrogenase	5	3	6	12	12	7	8	4	9	11	14	8
NC_013964.1_cds_WP_004041163.1_452	WP_004041163.1	8919003	HVO_RS01795	NC_013964.1	427389	428879	-	protein_coding	HVO_B0371	1490	aldehyde dehydrogenase	Metabolism	Amino acid metabolism	00380 Tryptophan metabolism	[PATH:hvo00380]	aldehyde dehydrogenase	K00128	ALDH; aldehyde dehydrogenase (NAD+) [EC:1.2.1.3]	aldehyde dehydrogenase (HVO_RS01795)			GO:0016620~oxidoreductase activity, acting on the aldehyde or oxo group of donors, NAD or NADP as acceptor	IPR015590:Aldehyde dehydrogenase domain,IPR016161:Aldehyde/histidinol dehydrogenase,IPR016162:Aldehyde dehydrogenase, N-terminal,IPR016163:Aldehyde dehydrogenase, C-terminal	PF00171:Aldehyde dehydrogenase family			Complete proteome,Oxidoreductase,Plasmid,Reference proteome,	pHV3	arCOG01252	9.7e-151	500.3	C	PutA	Lactaldehyde dehydrogenase, Succinate semialdehyde dehydrogenase, a-ketoglutarate semialdehyde dehydrogenase or other NAD-dependent aldehyde dehydrogenase	5	3	6	12	12	7	8	4	9	11	14	8
NC_013964.1_cds_WP_004041163.1_452	WP_004041163.1	8919003	HVO_RS01795	NC_013964.1	427389	428879	-	protein_coding	HVO_B0371	1490	aldehyde dehydrogenase	Metabolism	Lipid metabolism	00071 Fatty acid degradation	[PATH:hvo00071]	aldehyde dehydrogenase	K00128	ALDH; aldehyde dehydrogenase (NAD+) [EC:1.2.1.3]	aldehyde dehydrogenase (HVO_RS01795)			GO:0016620~oxidoreductase activity, acting on the aldehyde or oxo group of donors, NAD or NADP as acceptor	IPR015590:Aldehyde dehydrogenase domain,IPR016161:Aldehyde/histidinol dehydrogenase,IPR016162:Aldehyde dehydrogenase, N-terminal,IPR016163:Aldehyde dehydrogenase, C-terminal	PF00171:Aldehyde dehydrogenase family			Complete proteome,Oxidoreductase,Plasmid,Reference proteome,	pHV3	arCOG01252	9.7e-151	500.3	C	PutA	Lactaldehyde dehydrogenase, Succinate semialdehyde dehydrogenase, a-ketoglutarate semialdehyde dehydrogenase or other NAD-dependent aldehyde dehydrogenase	5	3	6	12	12	7	8	4	9	11	14	8
NC_013964.1_cds_WP_004041163.1_452	WP_004041163.1	8919003	HVO_RS01795	NC_013964.1	427389	428879	-	protein_coding	HVO_B0371	1490	aldehyde dehydrogenase	Metabolism	Amino acid metabolism	00280 Valine, leucine and isoleucine degradation	[PATH:hvo00280]	aldehyde dehydrogenase	K00128	ALDH; aldehyde dehydrogenase (NAD+) [EC:1.2.1.3]	aldehyde dehydrogenase (HVO_RS01795)			GO:0016620~oxidoreductase activity, acting on the aldehyde or oxo group of donors, NAD or NADP as acceptor	IPR015590:Aldehyde dehydrogenase domain,IPR016161:Aldehyde/histidinol dehydrogenase,IPR016162:Aldehyde dehydrogenase, N-terminal,IPR016163:Aldehyde dehydrogenase, C-terminal	PF00171:Aldehyde dehydrogenase family			Complete proteome,Oxidoreductase,Plasmid,Reference proteome,	pHV3	arCOG01252	9.7e-151	500.3	C	PutA	Lactaldehyde dehydrogenase, Succinate semialdehyde dehydrogenase, a-ketoglutarate semialdehyde dehydrogenase or other NAD-dependent aldehyde dehydrogenase	5	3	6	12	12	7	8	4	9	11	14	8
NC_013964.1_cds_WP_004041163.1_452	WP_004041163.1	8919003	HVO_RS01795	NC_013964.1	427389	428879	-	protein_coding	HVO_B0371	1490	aldehyde dehydrogenase	Metabolism	Carbohydrate metabolism	00010 Glycolysis / Gluconeogenesis	[PATH:hvo00010]	aldehyde dehydrogenase	K00128	ALDH; aldehyde dehydrogenase (NAD+) [EC:1.2.1.3]	aldehyde dehydrogenase (HVO_RS01795)			GO:0016620~oxidoreductase activity, acting on the aldehyde or oxo group of donors, NAD or NADP as acceptor	IPR015590:Aldehyde dehydrogenase domain,IPR016161:Aldehyde/histidinol dehydrogenase,IPR016162:Aldehyde dehydrogenase, N-terminal,IPR016163:Aldehyde dehydrogenase, C-terminal	PF00171:Aldehyde dehydrogenase family			Complete proteome,Oxidoreductase,Plasmid,Reference proteome,	pHV3	arCOG01252	9.7e-151	500.3	C	PutA	Lactaldehyde dehydrogenase, Succinate semialdehyde dehydrogenase, a-ketoglutarate semialdehyde dehydrogenase or other NAD-dependent aldehyde dehydrogenase	5	3	6	12	12	7	8	4	9	11	14	8
NC_013964.1_cds_WP_004041164.1_451	WP_004041164.1	8919037	HVO_RS01790	NC_013964.1	426365	427174	+	protein_coding	HVO_B0370	809	sulfate ABC transporter permease	Environmental Information Processing	Membrane transport	02010 ABC transporters	[PATH:hvo02010]	ABC-type transport system permease protein (probable substrate sulfate/molybdate)	K15496	wtpB; molybdate/tungstate transport system permease protein	sulfate ABC transporter permease (HVO_RS01790)	GO:0006810~transport	GO:0005886~plasma membrane,GO:0016021~integral component of membrane		IPR000515:Binding-protein-dependent transport systems inner membrane component	PF00528:Binding-protein-dependent transport system inner membrane component			Cell membrane,Complete proteome,Membrane,Molybdenum,Plasmid,Reference proteome,Transmembrane,Transmembrane helix,Transport,	pHV3	arCOG00164	2e-58	195.2	O	CysU	ABC-type sulfate transport system, permease component	0	0	1	1	1	1	0	0	2	1	0	2
NC_013964.1_cds_WP_004041167.1_448	WP_004041167.1	8919324	HVO_RS01775	NC_013964.1	424234	424707	+	protein_coding	HVO_B0367	473	hypothetical protein	NA	NA	NA	NA	NA	NA	NA	hypothetical protein (HVO_RS01775)	GO:0042128~nitrate assimilation			IPR000572:Oxidoreductase, molybdopterin-binding domain	PF00174:Oxidoreductase molybdopterin binding domain			Complete proteome,Plasmid,Reference proteome,	pHV3	arCOG00266	1e-34	118.3	C	YedY	Periplasmic DMSO/TMAO reductase YedYZ, molybdopterin-dependent catalytic subunit	1	0	8	5	14	15	2	3	3	4	0	21
NC_013964.1_cds_WP_004041168.1_447	WP_004041168.1	8919174	HVO_RS01770	NC_013964.1	423489	424082	+	protein_coding	HVO_B0366	593	chaperone TorD	NA	NA	NA	NA	NA	NA	NA	chaperone TorD (HVO_RS01770)				IPR020945:DMSO/Nitrate reductase chaperone	PF02613:Nitrate reductase delta subunit			Complete proteome,Plasmid,Reference proteome,	pHV3	arCOG01506	1.5e-52	176.6	R	TorD	Uncharacterized component of anaerobic dehydrogenase	4	5	1	2	1	2	7	7	6	3	0	5
NC_013964.1_cds_WP_004041169.1_446	WP_004041169.1	8919237	HVO_RS01765	NC_013964.1	422179	423492	+	protein_coding	HVO_B0365	1313	molybdopterin oxidoreductase	NA	NA	NA	NA	NA	NA	NA	molybdopterin oxidoreductase (HVO_RS01765)		GO:0016021~integral component of membrane		IPR005614:NrfD family	PF03916:Polysulphide reductase, NrfD			Complete proteome,Membrane,Plasmid,Reference proteome,Transmembrane,Transmembrane helix,	pHV3	arCOG02025	1.6e-132	440.2	C	-	Polysulphide reductase, NrfD	0	1	1	2	1	1	2	2	1	1	1	3
NC_013964.1_cds_WP_004041170.1_445	WP_004041170.1	8919303	HVO_RS01760	NC_013964.1	421358	422179	+	protein_coding	HVO_B0364	821	4Fe-4S ferredoxin	NA	NA	NA	NA	NA	NA	NA	4Fe-4S ferredoxin (HVO_RS01760)				IPR017896:4Fe-4S ferredoxin-type, iron-sulpur binding domain,IPR017900:4Fe-4S ferredoxin, iron-sulphur binding, conserved site	PF00037:4Fe-4S binding domain,PF13247:4Fe-4S dicluster domain			Complete proteome,Plasmid,Reference proteome,	pHV3	arCOG01500	3.8e-54	180.4	C	FdhB	Fe-S-cluster-containing formate dehydrogenase component	2	5	9	9	13	9	7	15	10	15	22	7
NC_013964.1_cds_WP_004041171.1_444	WP_004041171.1	8919089	HVO_RS01755	NC_013964.1	418824	421355	+	protein_coding	HVO_B0363	2531	dimethylsulfoxide reductase	NA	NA	NA	NA	NA	NA	NA	dimethylsulfoxide reductase (HVO_RS01755)			GO:0016491~oxidoreductase activity,GO:0030151~molybdenum ion binding	IPR006311:Twin-arginine translocation pathway, signal sequence,IPR006656:Molybdopterin oxidoreductase,IPR006657:Molydopterin dinucleotide-binding domain,IPR006963:Molybdopterin oxidoreductase, 4Fe-4S domain,IPR009010:Aspartate decarboxylase-like domain,IPR019546:Twin-arginine translocation pathway, signal sequence, bacterial/archaeal	PF00384:Molybdopterin oxidoreductase,PF01568:Molydopterin dinucleotide binding domain,PF04879:Molybdopterin oxidoreductase Fe4S4 domain		SM00926:SM00926	Complete proteome,Plasmid,Reference proteome,	pHV3	arCOG01497	1.2e-69	233.3	C	NarG	Nitrate reductase alpha subunit	8	4	6	8	12	9	9	12	7	13	18	5
NC_013964.1_cds_WP_004041173.1_443	WP_004041173.1	8919200	HVO_RS01750	NC_013964.1	418592	418831	+	protein_coding	HVO_B0362	239	hypothetical protein	NA	NA	NA	NA	NA	NA	NA	hypothetical protein (HVO_RS01750)								Complete proteome,Plasmid,Reference proteome,	pHV3	arCOG06257	3.4e-20	70.3	S	-	Uncharacterized protein	183	20	29	31	21	69	474	96	26	52	0	46
NC_013964.1_cds_WP_004041174.1_442	WP_004041174.1	8919166	HVO_RS01745	NC_013964.1	417818	418459	+	protein_coding	HVO_B0361	641	transcriptional regulator	NA	NA	NA	NA	NA	NA	NA	transcriptional regulator (HVO_RS01745)				IPR007050:Transcription regulator HTH, bacterioopsin	PF04967:HTH DNA binding domain			Complete proteome,Plasmid,Reference proteome,	pHV3	arCOG02281	3.3e-57	191.3	K	-	Transcriptional regulator, contains HTH domain	12	17	7	6	13	11	18	9	5	6	13	5
NC_013964.1_cds_WP_004041175.1_441	WP_004041175.1	8919213	HVO_RS01740	NC_013964.1	416397	417659	-	protein_coding	HVO_B0360	1262	hypothetical protein	NA	NA	NA	NA	NA	NA	NA	hypothetical protein (HVO_RS01740)		GO:0016021~integral component of membrane	GO:0019187~beta-1,4-mannosyltransferase activity	IPR001173:Glycosyl transferase, family 2,IPR027389:Beta-1,4-mannosyltransferase Bre-3/Egh	PF13632:Glycosyl transferase family group 2			Complete proteome,Membrane,Plasmid,Reference proteome,Transmembrane,Transmembrane helix,	pHV3	arCOG01389	7.4e-25	85.9	M	-	Glycosyl transferase family 2	0	0	1	2	3	3	1	1	3	1	1	1
NC_013964.1_cds_WP_004041176.1_440	WP_004041176.1	8919328	HVO_RS01735	NC_013964.1	414982	416148	-	protein_coding	HVO_B0359	1166	hypothetical protein	NA	NA	NA	NA	NA	NA	NA	hypothetical protein (HVO_RS01735)		GO:0016021~integral component of membrane		IPR006512:YidE/YbjL duplication	PF06826:Predicted Permease Membrane Region			Complete proteome,Membrane,Plasmid,Reference proteome,Transmembrane,Transmembrane helix,	pHV3	arCOG09333	4.4e-226	748.2	R	-	Predicted permease	7	1	3	1	2	4	8	7	3	3	4	4
NC_013964.1_cds_WP_004041177.1_439	WP_004041177.1	8919369	HVO_RS01730	NC_013964.1	414079	414804	-	protein_coding	HVO_B0358	725	hypothetical protein	NA	NA	NA	NA	NA	NA	NA	hypothetical protein (HVO_RS01730)								Complete proteome,Plasmid,Reference proteome,	pHV3	arCOG09178	4.1e-104	345.5	S	-	Uncharacterized protein	2	6	26	19	13	8	2	2	25	17	12	12
NC_013964.1_cds_WP_004041180.1_438	WP_004041180.1	8919078	HVO_RS01725	NC_013964.1	412183	414009	-	protein_coding	HVO_B0357	1826	spermidine synthase	Metabolism	Amino acid metabolism	00330 Arginine and proline metabolism	[PATH:hvo00330]	speE; spermidine synthase	K00797	speE; spermidine synthase [EC:2.5.1.16]	spermidine synthase (HVO_RS01725)	GO:0008295~spermidine biosynthetic process	GO:0005737~cytoplasm,GO:0005886~plasma membrane,GO:0016021~integral component of membrane	GO:0004766~spermidine synthase activity	IPR001045:Spermidine/spermine synthases family				Complete proteome,Cytoplasm,Membrane,Plasmid,Polyamine biosynthesis,Reference proteome,Spermidine biosynthesis,Transferase,Transmembrane,Transmembrane helix,	pHV3	arCOG00051	2.2e-297	984.9	R	-	Predicted spermidine synthase with an N-terminal membrane domain	1	1	12	10	10	4	2	1	11	13	10	5
NC_013964.1_cds_WP_004041180.1_438	WP_004041180.1	8919078	HVO_RS01725	NC_013964.1	412183	414009	-	protein_coding	HVO_B0357	1826	spermidine synthase	Metabolism	Amino acid metabolism	00270 Cysteine and methionine metabolism	[PATH:hvo00270]	speE; spermidine synthase	K00797	speE; spermidine synthase [EC:2.5.1.16]	spermidine synthase (HVO_RS01725)	GO:0008295~spermidine biosynthetic process	GO:0005737~cytoplasm,GO:0005886~plasma membrane,GO:0016021~integral component of membrane	GO:0004766~spermidine synthase activity	IPR001045:Spermidine/spermine synthases family				Complete proteome,Cytoplasm,Membrane,Plasmid,Polyamine biosynthesis,Reference proteome,Spermidine biosynthesis,Transferase,Transmembrane,Transmembrane helix,	pHV3	arCOG00051	2.2e-297	984.9	R	-	Predicted spermidine synthase with an N-terminal membrane domain	1	1	12	10	10	4	2	1	11	13	10	5
NC_013964.1_cds_WP_004041180.1_438	WP_004041180.1	8919078	HVO_RS01725	NC_013964.1	412183	414009	-	protein_coding	HVO_B0357	1826	spermidine synthase	Metabolism	Metabolism of other amino acids	00410 beta-Alanine metabolism	[PATH:hvo00410]	speE; spermidine synthase	K00797	speE; spermidine synthase [EC:2.5.1.16]	spermidine synthase (HVO_RS01725)	GO:0008295~spermidine biosynthetic process	GO:0005737~cytoplasm,GO:0005886~plasma membrane,GO:0016021~integral component of membrane	GO:0004766~spermidine synthase activity	IPR001045:Spermidine/spermine synthases family				Complete proteome,Cytoplasm,Membrane,Plasmid,Polyamine biosynthesis,Reference proteome,Spermidine biosynthesis,Transferase,Transmembrane,Transmembrane helix,	pHV3	arCOG00051	2.2e-297	984.9	R	-	Predicted spermidine synthase with an N-terminal membrane domain	1	1	12	10	10	4	2	1	11	13	10	5
NC_013964.1_cds_WP_004041180.1_438	WP_004041180.1	8919078	HVO_RS01725	NC_013964.1	412183	414009	-	protein_coding	HVO_B0357	1826	spermidine synthase	Metabolism	Metabolism of other amino acids	00480 Glutathione metabolism	[PATH:hvo00480]	speE; spermidine synthase	K00797	speE; spermidine synthase [EC:2.5.1.16]	spermidine synthase (HVO_RS01725)	GO:0008295~spermidine biosynthetic process	GO:0005737~cytoplasm,GO:0005886~plasma membrane,GO:0016021~integral component of membrane	GO:0004766~spermidine synthase activity	IPR001045:Spermidine/spermine synthases family				Complete proteome,Cytoplasm,Membrane,Plasmid,Polyamine biosynthesis,Reference proteome,Spermidine biosynthesis,Transferase,Transmembrane,Transmembrane helix,	pHV3	arCOG00051	2.2e-297	984.9	R	-	Predicted spermidine synthase with an N-terminal membrane domain	1	1	12	10	10	4	2	1	11	13	10	5
NC_013964.1_cds_WP_004041182.1_437	WP_004041182.1	8919103	HVO_RS01720	NC_013964.1	411652	412176	-	protein_coding	HVO_B0356	524	hypothetical protein	NA	NA	NA	NA	NA	NA	NA	hypothetical protein (HVO_RS01720)								Complete proteome,Plasmid,Reference proteome,	pHV3	arCOG06376	6.5e-72	238.6	S	-	Uncharacterized protein	4	3	48	58	42	24	5	3	57	49	29	35
NC_013964.1_cds_WP_004041184.1_436	WP_004041184.1	8919283	HVO_RS01715	NC_013964.1	410664	411635	-	protein_coding	HVO_B0355	971	hypothetical protein	NA	NA	NA	NA	NA	NA	NA	hypothetical protein (HVO_RS01715)								Complete proteome,Plasmid,Reference proteome,	pHV3	arCOG11886	3.7e-05	21.8	S	-	Uncharacterized membrane protein	2	2	15	16	14	7	1	1	8	15	14	14
NC_013964.1_cds_WP_004041186.1_435	WP_004041186.1	31787386	HVO_RS19705	NC_013964.1	410419	410637	+	protein_coding	N/A	218	hypothetical protein	NA	NA	NA	NA	NA	NA	NA	NA	NA	NA	NA	NA	NA	NA	NA	NA	pHV3	NA	NA	NA	NA	NA	NA	5	12	0	25	6	21	4	4	26	8	10	22
NC_013964.1_cds_WP_004041187.1_434	WP_004041187.1	8919286	HVO_RS01710	NC_013964.1	408141	410444	-	protein_coding	HVO_B0354	2303	hypothetical protein	NA	NA	NA	NA	NA	NA	NA	hypothetical protein (HVO_RS01710)				IPR001646:Pentapeptide repeat,IPR013099:Ion transport 2	PF07885:Ion channel,PF13576:Pentapeptide repeats (9 copies)			Complete proteome,Plasmid,Reference proteome,	pHV3	arCOG03128	2.7e-122	407.4	S	-	Pentapeptide repeats containing protein	4	3	23	21	21	22	4	2	21	25	25	27
NC_013964.1_cds_WP_004041188.1_433	WP_004041188.1	8919125	HVO_RS01705	NC_013964.1	407283	408113	+	protein_coding	HVO_B0353	830	nitrilase	NA	NA	NA	NA	NA	NA	NA	nitrilase (HVO_RS01705)	GO:0006807~nitrogen compound metabolic process		GO:0016810~hydrolase activity, acting on carbon-nitrogen (but not peptide) bonds	IPR001110:Uncharacterised protein family UPF0012, conserved site,IPR003010:Carbon-nitrogen hydrolase	PF00795:Carbon-nitrogen hydrolase			Complete proteome,Hydrolase,Plasmid,Reference proteome,	pHV3	arCOG00062	4.5e-42	142.1	O	Nit1	Deaminated glutathione amidase	10	6	17	17	34	35	7	8	16	18	26	24
NC_013964.1_cds_WP_004041189.1_432	WP_004041189.1	8919366	HVO_RS01700	NC_013964.1	406887	407240	+	protein_coding	HVO_B0352	353	hypothetical protein	NA	NA	NA	NA	NA	NA	NA	hypothetical protein (HVO_RS01700)				IPR011051:RmlC-like cupin domain,IPR014710:RmlC-like jelly roll fold				Complete proteome,Plasmid,Reference proteome,	pHV3	arCOG03003	9.9e-11	39.3	G	-	Cupin domain containing protein	69	62	75	92	109	251	109	112	90	135	170	153
NC_013964.1_cds_WP_004041190.1_431	WP_004041190.1	8919039	HVO_RS01695	NC_013964.1	406210	406635	-	protein_coding	HVO_B0351	425	hypothetical protein	NA	NA	NA	NA	NA	NA	NA	hypothetical protein (HVO_RS01695)		GO:0016021~integral component of membrane						Complete proteome,Membrane,Plasmid,Reference proteome,Transmembrane,Transmembrane helix,	pHV3	arCOG08994	1.8e-08	32.4	S	-	Uncharacterized membrane protein	32	31	82	66	84	79	34	36	70	59	71	80
NC_013964.1_cds_WP_004041191.1_430	WP_004041191.1	8919265	HVO_RS01690	NC_013964.1	405285	406007	+	protein_coding	HVO_B0350	722	trehalose utilization protein ThuA	NA	NA	NA	NA	NA	NA	NA	trehalose utilization protein ThuA (HVO_RS01690)				IPR009381:Trehalose catabolism protein, ThuA, prokaryote	PF06283:Trehalose utilisation	PIRSF030013:trehalose/palatinose utilization protein, ThuA/PalA type		Complete proteome,Plasmid,Reference proteome,	pHV3	arCOG08124	1.1e-99	330.6	G	ThuA	Trehalose utilization protein	2	5	2	4	3	8	1	5	4	4	11	14
NC_013964.1_cds_WP_004041193.1_428	WP_004041193.1	8919020	HVO_RS01680	NC_013964.1	401690	402628	+	protein_coding	HVO_B0348	938	dihydrodipicolinate synthase family protein	Metabolism	Amino acid metabolism	00300 Lysine biosynthesis	[PATH:hvo00300]	dihydrodipicolinate synthase	K01714	dapA; 4-hydroxy-tetrahydrodipicolinate synthase [EC:4.3.3.7]	dihydrodipicolinate synthase family protein (HVO_RS01680)	GO:0008152~metabolic process		GO:0016829~lyase activity	IPR002220:Dihydrodipicolinate synthetase-like,IPR013785:Aldolase-type TIM barrel	PF00701:Dihydrodipicolinate synthetase family	PIRSF001365:dihydrodipicolinate synthase	SM01130:SM01130	Complete proteome,Plasmid,Reference proteome,	pHV3	arCOG04172	1.2e-48	163.5	E	DapA	Dihydrodipicolinate synthase/N-acetylneuraminate lyase	0	5	1	0	2	2	0	1	0	1	2	2
NC_013964.1_cds_WP_004041193.1_428	WP_004041193.1	8919020	HVO_RS01680	NC_013964.1	401690	402628	+	protein_coding	HVO_B0348	938	dihydrodipicolinate synthase family protein	Metabolism	Biosynthesis of other secondary metabolites	00261 Monobactam biosynthesis	[PATH:hvo00261]	dihydrodipicolinate synthase	K01714	dapA; 4-hydroxy-tetrahydrodipicolinate synthase [EC:4.3.3.7]	dihydrodipicolinate synthase family protein (HVO_RS01680)	GO:0008152~metabolic process		GO:0016829~lyase activity	IPR002220:Dihydrodipicolinate synthetase-like,IPR013785:Aldolase-type TIM barrel	PF00701:Dihydrodipicolinate synthetase family	PIRSF001365:dihydrodipicolinate synthase	SM01130:SM01130	Complete proteome,Plasmid,Reference proteome,	pHV3	arCOG04172	1.2e-48	163.5	E	DapA	Dihydrodipicolinate synthase/N-acetylneuraminate lyase	0	5	1	0	2	2	0	1	0	1	2	2
NC_013964.1_cds_WP_004041194.1_427	WP_004041194.1	8919321	HVO_RS01675	NC_013964.1	400523	401575	-	protein_coding	HVO_B0347	1052	oxidoreductase	NA	NA	NA	NA	NA	NA	NA	oxidoreductase (HVO_RS01675)			GO:0016491~oxidoreductase activity	IPR000683:Oxidoreductase, N-terminal,IPR016040:NAD(P)-binding domain	PF01408:Oxidoreductase family, NAD-binding Rossmann fold			Complete proteome,Plasmid,Reference proteome,	pHV3	arCOG01622	7.9e-78	260.1	R	MviM	Predicted dehydrogenase	0	2	0	2	3	2	0	1	1	3	2	6
NC_013964.1_cds_WP_004041195.1_426	WP_004041195.1	8919349	HVO_RS01670	NC_013964.1	399189	400430	-	protein_coding	HVO_B0346	1241	mandelate racemase	NA	NA	NA	NA	NA	NA	NA	mandelate racemase (HVO_RS01670)	GO:0008152~metabolic process		GO:0003824~catalytic activity	IPR001354:Mandelate racemase/muconate lactonizing enzyme,IPR013341:Mandelate racemase/muconate lactonizing enzyme, N-terminal,IPR013342:Mandelate racemase/muconate lactonizing enzyme, C-terminal	PF02746:Mandelate racemase / muconate lactonizing enzyme, N-terminal domain,PF13378:Enolase C-terminal domain-like		SM00922:SM00922	Complete proteome,Plasmid,Reference proteome,	pHV3	arCOG01168	6.5e-73	243.9	M	RspA	L-alanine-DL-glutamate epimerase or related enzyme of enolase superfamily	0	1	0	0	0	1	0	1	1	1	1	5
NC_013964.1_cds_WP_004041196.1_425	WP_004041196.1	8919235	HVO_RS01665	NC_013964.1	397954	399090	-	protein_coding	HVO_B0345	1136	mandelate racemase	NA	NA	NA	NA	NA	NA	NA	mandelate racemase (HVO_RS01665)	GO:0009063~cellular amino acid catabolic process		GO:0003824~catalytic activity	IPR001354:Mandelate racemase/muconate lactonizing enzyme,IPR013341:Mandelate racemase/muconate lactonizing enzyme, N-terminal,IPR013342:Mandelate racemase/muconate lactonizing enzyme, C-terminal,IPR018110:Mandelate racemase/muconate lactonizing enzyme, conserved site	PF02746:Mandelate racemase / muconate lactonizing enzyme, N-terminal domain,PF13378:Enolase C-terminal domain-like		SM00922:SM00922	Complete proteome,Plasmid,Reference proteome,	pHV3	arCOG01168	4.2e-89	297.1	M	RspA	L-alanine-DL-glutamate epimerase or related enzyme of enolase superfamily	2	2	1	1	0	1	2	1	2	1	3	3
NC_013964.1_cds_WP_004041197.1_424	WP_004041197.1	8919099	HVO_RS01660	NC_013964.1	397381	397830	-	protein_coding	HVO_B0344	449	UspA domain protein	NA	NA	NA	NA	NA	NA	NA	UspA domain protein (HVO_RS01660)	GO:0006950~response to stress			IPR006016:UspA,IPR014729:Rossmann-like alpha/beta/alpha sandwich fold	PF00582:Universal stress protein family			Complete proteome,	pHV3	arCOG03050	8.7e-29	98.8	T	UspA	Nucleotide-binding protein, UspA family	6	8	3	12	9	34	4	19	4	11	17	25
NC_013964.1_cds_WP_004041200.1_421	WP_004041200.1	8919075	HVO_RS01645	NC_013964.1	394417	394662	+	protein_coding	HVO_B0341	245	hypothetical protein	NA	NA	NA	NA	NA	NA	NA	hypothetical protein (HVO_RS01645)		GO:0016021~integral component of membrane						Complete proteome,Membrane,Plasmid,Reference proteome,Transmembrane,Transmembrane helix,	pHV3	arCOG11202	3e-37	124.4	S	-	Uncharacterized membrane protein	7	6	5	10	0	0	0	7	0	6	8	9
NC_013964.1_cds_WP_004041202.1_419	WP_004041202.1	8919091	HVO_RS01635	NC_013964.1	392926	393609	+	protein_coding	HVO_B0339	683	hypothetical protein	NA	NA	NA	NA	NA	NA	NA	hypothetical protein (HVO_RS01635)	GO:0016052~carbohydrate catabolic process		GO:0004553~hydrolase activity, hydrolyzing O-glycosyl compounds,GO:0030246~carbohydrate binding	IPR010502:Carbohydrate-binding domain, family 9				Complete proteome,Plasmid,Reference proteome,	pHV3	arCOG10798	2.1e-131	433.9	S	-	Uncharacterized protein	1	1	0	3	2	1	0	1	2	0	3	7
NC_013964.1_cds_WP_004041209.1_413	WP_004041209.1	8919310	HVO_RS01600	NC_013964.1	386757	387875	-	protein_coding	HVO_B0333	1118	oxidoreductase	NA	NA	NA	NA	NA	NA	NA	oxidoreductase (HVO_RS01600)			GO:0016491~oxidoreductase activity	IPR000683:Oxidoreductase, N-terminal,IPR016040:NAD(P)-binding domain	PF01408:Oxidoreductase family, NAD-binding Rossmann fold			Complete proteome,Plasmid,Reference proteome,	pHV3	arCOG01622	3.6e-59	198.8	R	MviM	Predicted dehydrogenase	0	1	1	2	1	5	0	1	0	2	0	1
NC_013964.1_cds_WP_004041210.1_412	WP_004041210.1	8919307	HVO_RS01595	NC_013964.1	385504	386619	+	protein_coding	HVO_B0332	1115	ABC transporter ATP-binding protein	NA	NA	NA	NA	NA	NA	NA	peptide ABC transporter ATP-binding protein (HVO_RS01595)	GO:0015833~peptide transport		GO:0005524~ATP binding,GO:0016887~ATPase activity	IPR003439:ABC transporter-like,IPR003593:AAA+ ATPase domain,IPR013563:Oligopeptide/dipeptide ABC transporter, C-terminal,IPR027417:P-loop containing nucleoside triphosphate hydrolase	PF00005:ABC transporter,PF08352:Oligopeptide/dipeptide transporter, C-terminal region		SM00382:AAA	ATP-binding,Complete proteome,Nucleotide-binding,Plasmid,Reference proteome,	pHV3	arCOG00184	1.3e-104	347.3	E	AppF	ABC-type oligopeptide transport system, ATPase component	0	0	0	1	1	3	0	0	1	2	2	2
NC_013964.1_cds_WP_004041211.1_411	WP_004041211.1	8919087	HVO_RS01590	NC_013964.1	384446	385507	+	protein_coding	HVO_B0331	1061	ABC transporter ATP-binding protein	Environmental Information Processing	Cellular community - prokaryotes	02024 Quorum sensing	[PATH:hvo02024]	dppD15; ABC-type transport system ATP-binding protein (probable substrate dipeptides/oligopeptides)	K02031	ABC.PE.A; peptide/nickel transport system ATP-binding protein	peptide ABC transporter ATP-binding protein (HVO_RS01590)	GO:0015833~peptide transport		GO:0005524~ATP binding,GO:0016887~ATPase activity	IPR003439:ABC transporter-like,IPR003593:AAA+ ATPase domain,IPR013563:Oligopeptide/dipeptide ABC transporter, C-terminal,IPR017871:ABC transporter, conserved site,IPR027417:P-loop containing nucleoside triphosphate hydrolase	PF00005:ABC transporter,PF08352:Oligopeptide/dipeptide transporter, C-terminal region		SM00382:AAA	ATP-binding,Complete proteome,Nucleotide-binding,Plasmid,Reference proteome,	pHV3	arCOG00181	4.2e-108	358.8	E	DppD	ABC-type dipeptide/oligopeptide/nickel transport system, ATPase component	1	3	1	0	1	1	0	1	0	2	1	5
NC_013964.1_cds_WP_004041212.1_410	WP_004041212.1	8919356	HVO_RS01585	NC_013964.1	384012	384230	-	protein_coding	HVO_B0330	218	hypothetical protein	NA	NA	NA	NA	NA	NA	NA	hypothetical protein (HVO_RS01585)		GO:0016021~integral component of membrane						Complete proteome,Membrane,Transmembrane,Transmembrane helix,	pHV3	arCOG13344	3e-07	28.3	S	-	Uncharacterized membrane protein	5	141	29	37	51	62	20	51	15	55	41	33
NC_013964.1_cds_WP_004041214.1_408	WP_004041214.1	8919044	HVO_RS01575	NC_013964.1	379348	381444	+	protein_coding	HVO_B0328	2096	peptide ABC transporter substrate-binding protein	Environmental Information Processing	Cellular community - prokaryotes	02024 Quorum sensing	[PATH:hvo02024]	dppA15; ABC-type transport system periplasmic substrate-binding protein (probable substrate dipeptides/oligopeptides)	K02035	ABC.PE.S; peptide/nickel transport system substrate-binding protein	peptide ABC transporter substrate-binding protein (HVO_RS01575)				IPR000914:Bacterial extracellular solute-binding protein, family 5	PF00496:Bacterial extracellular solute-binding proteins, family 5 Middle			Complete proteome,Plasmid,Reference proteome,	pHV3	arCOG01534	7.9e-64	214.5	E	DdpA	ABC-type transport system, periplasmic component	0	1	2	3	3	1	0	1	1	1	2	2
NC_013964.1_cds_WP_004041215.1_407	WP_004041215.1	8919143	HVO_RS01570	NC_013964.1	378951	379142	-	protein_coding	HVO_B0327	191	hypothetical protein	NA	NA	NA	NA	NA	NA	NA	hypothetical protein (HVO_RS01570)		GO:0016021~integral component of membrane						Complete proteome,Membrane,Plasmid,Reference proteome,Transmembrane,Transmembrane helix,	pHV3	arCOG11257	1.6e-17	61.3	S	-	Uncharacterized membrane protein	0	0	0	8	55	0	5	5	13	19	25	28
NC_013964.1_cds_WP_004041218.1_404	WP_004041218.1	8919358	HVO_RS01555	NC_013964.1	374393	375769	+	protein_coding	HVO_B0324	1376	DUF362 domain-containing protein	NA	NA	NA	NA	NA	NA	NA	DUF362 domain-containing protein (HVO_RS01555)				IPR007160:Domain of unknown function DUF362	PF04015:Domain of unknown function (DUF362)			Complete proteome,Plasmid,Reference proteome,	pHV3	arCOG06179	3.8e-185	613.8	S	-	Uncharacterized protein	2	4	3	8	9	12	1	2	5	5	7	9
NC_013964.1_cds_WP_004041219.1_403	WP_004041219.1	8919082	HVO_RS01550	NC_013964.1	373220	374368	+	protein_coding	HVO_B0323	1148	oxidoreductase	NA	NA	NA	NA	NA	NA	NA	oxidoreductase (HVO_RS01550)			GO:0016491~oxidoreductase activity	IPR000683:Oxidoreductase, N-terminal,IPR016040:NAD(P)-binding domain	PF01408:Oxidoreductase family, NAD-binding Rossmann fold			Complete proteome,Plasmid,Reference proteome,	pHV3	arCOG01622	2.6e-47	159.8	R	MviM	Predicted dehydrogenase	1	4	4	7	7	12	1	3	3	10	9	6
NC_013964.1_cds_WP_004041221.1_401	WP_004041221.1	8919281	HVO_RS01540	NC_013964.1	369539	370645	-	protein_coding	HVO_B0321	1106	NADH-dependent dehydrogenase	NA	NA	NA	NA	NA	NA	NA	NADH-dependent dehydrogenase (HVO_RS01540)			GO:0016491~oxidoreductase activity	IPR000683:Oxidoreductase, N-terminal,IPR016040:NAD(P)-binding domain	PF01408:Oxidoreductase family, NAD-binding Rossmann fold			Complete proteome,Plasmid,Reference proteome,	pHV3	arCOG01622	8.9e-58	194.2	R	MviM	Predicted dehydrogenase	1	2	5	12	7	15	2	2	4	8	6	9
NC_013964.1_cds_WP_004041222.1_400	WP_004041222.1	8919250	HVO_RS01535	NC_013964.1	368668	369435	-	protein_coding	HVO_B0320	767	ArcR family transcriptional regulator	NA	NA	NA	NA	NA	NA	NA	ArcR family transcriptional regulator (HVO_RS01535)	GO:0006351~transcription, DNA-templated,GO:0006355~regulation of transcription, DNA-templated		GO:0003677~DNA binding	IPR005471:Transcription regulator IclR, N-terminal,IPR011991:Winged helix-turn-helix DNA-binding domain,IPR014757:Transcription regulator IclR, C-terminal	PF01614:Bacterial transcriptional regulator,PF09339:IclR helix-turn-helix domain		SM00346:HTH_ICLR	Complete proteome,DNA-binding,Plasmid,Reference proteome,Transcription,Transcription regulation,	pHV3	arCOG02798	7.1e-59	196.5	K	IclR	DNA-binding transcriptional regulator, IclR family	4	3	1	9	11	5	6	5	3	5	8	6
NC_013964.1_cds_WP_004041223.1_399	WP_004041223.1	8919332	HVO_RS01530	NC_013964.1	367486	368280	+	protein_coding	HVO_B0319	794	transcriptional regulator	NA	NA	NA	NA	NA	NA	NA	transcriptional regulator (HVO_RS01530)	GO:0006351~transcription, DNA-templated,GO:0006355~regulation of transcription, DNA-templated		GO:0003677~DNA binding	IPR005471:Transcription regulator IclR, N-terminal,IPR011991:Winged helix-turn-helix DNA-binding domain,IPR014757:Transcription regulator IclR, C-terminal	PF01614:Bacterial transcriptional regulator,PF09339:IclR helix-turn-helix domain		SM00346:HTH_ICLR	Complete proteome,DNA-binding,Plasmid,Reference proteome,Transcription,Transcription regulation,	pHV3	arCOG02798	2.4e-72	240.7	K	IclR	DNA-binding transcriptional regulator, IclR family	1	4	5	9	7	5	0	2	3	5	11	4
NC_013964.1_cds_WP_004041224.1_398	WP_004041224.1	8919116	HVO_RS01525	NC_013964.1	365977	367152	+	protein_coding	HVO_B0318	1175	glucose ABC transporter substrate-binding protein	NA	NA	NA	NA	NA	NA	NA	glucose ABC transporter substrate-binding protein (HVO_RS01525)		GO:0005886~plasma membrane		IPR003760:Basic membrane lipoprotein	PF02608:Basic membrane protein			Complete proteome,Plasmid,Reference proteome,Signal,	pHV3	arCOG00257	1.1e-126	420.9	R	Med	Uncharacterized ABC-type transport system, periplasmic component/surface lipoprotein	0	1	3	4	3	4	0	1	3	2	1	4
NC_013964.1_cds_WP_004041233.1_389	WP_004041233.1	8919160	HVO_RS01480	NC_013964.1	354289	354765	+	protein_coding	HVO_B0308	476	dehydrogenase	NA	NA	NA	NA	NA	NA	NA	dehydrogenase (HVO_RS01480)			GO:0009055~electron carrier activity,GO:0016491~oxidoreductase activity,GO:0046872~metal ion binding,GO:0051537~2 iron, 2 sulfur cluster binding	IPR001041:2Fe-2S ferredoxin-type domain,IPR002888:[2Fe-2S]-binding,IPR006058:2Fe-2S ferredoxin, iron-sulphur binding site,IPR012675:Beta-grasp domain	PF00111:2Fe-2S iron-sulfur cluster binding domain,PF01799:[2Fe-2S] binding domain			2Fe-2S,Complete proteome,Iron,Iron-sulfur,Metal-binding,	pHV3	arCOG01925	1.8e-57	191	C	CoxS	Aerobic-type carbon monoxide dehydrogenase, small subunit CoxS/CutS homolog	0	1	3	0	3	0	0	0	5	0	3	0
NC_013964.1_cds_WP_004041239.1_384	WP_004041239.1	8919056	HVO_RS01455	NC_013964.1	347763	348269	-	protein_coding	HVO_B0301	506	2-oxo-4-hydroxy-4-carboxy-5-ureidoimidazoline decarboxylase	Metabolism	Nucleotide metabolism	00230 Purine metabolism	[PATH:hvo00230]	Uricase	K13485	PRHOXNB; 2-oxo-4-hydroxy-4-carboxy-5-ureidoimidazoline decarboxylase [EC:4.1.1.97]	2-oxo-4-hydroxy-4-carboxy-5-ureidoimidazoline decarboxylase (HVO_RS01455)	GO:0006144~purine nucleobase metabolic process,GO:0019428~allantoin biosynthetic process,GO:0019628~urate catabolic process		GO:0016491~oxidoreductase activity,GO:0016831~carboxy-lyase activity	IPR017580:2-oxo-4-hydroxy-4-carboxy-5-ureidoimidazoline decarboxylase, type 1,IPR018020:Oxo-4-hydroxy-4-carboxy-5-ureidoimidazoline decarboxylase	PF09349:OHCU decarboxylase			Complete proteome,Decarboxylase,Lyase,Oxidoreductase,Plasmid,Purine metabolism,Reference proteome,	pHV3	arCOG11423	4e-93	307.8	Q	-	OHCU decarboxylase, involved in conversion of uric acid to allantoin	0	2	4	3	4	12	0	1	6	0	5	5
NC_013964.1_cds_WP_004041240.1_383	WP_004041240.1	8919178	HVO_RS01450	NC_013964.1	346679	347665	-	protein_coding	HVO_B0300	986	urate oxidase	Metabolism	Biosynthesis of other secondary metabolites	00232 Caffeine	metabolism	Uricase	K00365	uaZ; urate oxidase [EC:1.7.3.3]	urate oxidase (HVO_RS01450)	GO:0006144~purine nucleobase metabolic process,GO:0019628~urate catabolic process		GO:0004846~urate oxidase activity	IPR002042:Uricase	PF01014:Uricase	PIRSF000241:uricase		Complete proteome,Oxidoreductase,Purine metabolism,	pHV3	arCOG11422	1.2e-188	623.1	Q	-	Uricase	0	0	0	1	1	3	0	0	0	3	0	3
NC_013964.1_cds_WP_004041240.1_383	WP_004041240.1	8919178	HVO_RS01450	NC_013964.1	346679	347665	-	protein_coding	HVO_B0300	986	urate oxidase	Metabolism	Nucleotide metabolism	00230 Purine metabolism	[PATH:hvo00230]	Uricase	K00365	uaZ; urate oxidase [EC:1.7.3.3]	urate oxidase (HVO_RS01450)	GO:0006144~purine nucleobase metabolic process,GO:0019628~urate catabolic process		GO:0004846~urate oxidase activity	IPR002042:Uricase	PF01014:Uricase	PIRSF000241:uricase		Complete proteome,Oxidoreductase,Purine metabolism,	pHV3	arCOG11422	1.2e-188	623.1	Q	-	Uricase	0	0	0	1	1	3	0	0	0	3	0	3
NC_013964.1_cds_WP_004041241.1_382	WP_004041241.1	8919120	HVO_RS01445	NC_013964.1	346327	346677	-	protein_coding	HVO_B0299	350	hydroxyisourate hydrolase	Metabolism	Nucleotide metabolism	00230 Purine metabolism	[PATH:hvo00230]	Hypothetical transthyretin-like protein	K07127	uraH; 5-hydroxyisourate hydrolase [EC:3.5.2.17]	hydroxyisourate hydrolase (HVO_RS01445)	GO:0006144~purine nucleobase metabolic process		GO:0033971~hydroxyisourate hydrolase activity	IPR000895:Transthyretin/hydroxyisourate hydrolase,IPR014306:Hydroxyisourate hydrolase,IPR023416:Transthyretin/hydroxyisourate hydrolase, superfamily,IPR023419:Transthyretin, conserved site	PF00576:HIUase/Transthyretin family			Complete proteome,Plasmid,Reference proteome,	pHV3	arCOG11421	2.1e-69	228.9	Q	-	5-hydroxyisourate hydrolase, transthyretin family	2	3	2	0	0	4	0	0	0	7	0	0
NC_013964.1_cds_WP_004041242.1_381	WP_004041242.1	8919292	HVO_RS01440	NC_013964.1	345549	345734	-	protein_coding	HVO_B0297	185	hypothetical protein	NA	NA	NA	NA	NA	NA	NA	hypothetical protein (HVO_RS01440)								Complete proteome,	pHV3	arCOG05336	0.002	16.4	L	HimA	Bacterial nucleoid DNA-binding protein	75	132	212	569	586	423	54	109	449	644	1100	445
NC_013964.1_cds_WP_004041243.1_380	WP_004041243.1	8919122	HVO_RS01435	NC_013964.1	345036	345437	-	protein_coding	HVO_B0296	401	hypothetical protein	NA	NA	NA	NA	NA	NA	NA	hypothetical protein (HVO_RS01435)								Complete proteome,Plasmid,Reference proteome,	pHV3	arCOG13571	4.5e-61	202.6	S	-	Uncharacterized protein	3	5	4	2	8	7	4	11	2	3	17	7
NC_013964.1_cds_WP_004041244.1_379	WP_004041244.1	8919149	HVO_RS01430	NC_013964.1	343855	344988	+	protein_coding	HVO_B0295	1133	ABC transporter ATP-binding protein	Environmental Information Processing	Membrane transport	02010 ABC transporters	[PATH:hvo02010]	ugpC; ABC-type transport system ATP-binding protein (probable substrate glycerol-3-phosphate)	K10112	msmX; multiple sugar transport system ATP-binding protein	sugar ABC transporter ATP-binding protein (HVO_RS01430)		GO:0043190~ATP-binding cassette (ABC) transporter complex	GO:0005524~ATP binding,GO:0016820~hydrolase activity, acting on acid anhydrides, catalyzing transmembrane movement of substances,GO:0016887~ATPase activity	IPR003439:ABC transporter-like,IPR003593:AAA+ ATPase domain,IPR008995:Molybdate/tungstate binding, C-terminal,IPR013611:Transport-associated OB, type 2,IPR017871:ABC transporter, conserved site,IPR027417:P-loop containing nucleoside triphosphate hydrolase	PF00005:ABC transporter,PF08402:TOBE domain		SM00382:AAA	ATP-binding,Complete proteome,Nucleotide-binding,Plasmid,Reference proteome,	pHV3	arCOG00177	1.6e-122	406.4	E	PotA	ABC-type spermidine/putrescine transport system, ATPase component	3	5	8	8	7	7	2	2	5	8	5	5
NC_013964.1_cds_WP_004041245.1_378	WP_004041245.1	8919344	HVO_RS01425	NC_013964.1	342978	343844	+	protein_coding	HVO_B0294	866	sn-glycerol-3-phosphate ABC transporter permease	Environmental Information Processing	Membrane transport	02010 ABC transporters	[PATH:hvo02010]	ugpE; ABC-type transport system permease protein (probable substrate glycerol-3-phosphate)	K05815	ugpE; sn-glycerol 3-phosphate transport system permease protein	sn-glycerol-3-phosphate ABC transporter permease (HVO_RS01425)	GO:0001407~glycerophosphodiester transport,GO:0015794~glycerol-3-phosphate transport	GO:0005887~integral component of plasma membrane,GO:0055052~ATP-binding cassette (ABC) transporter complex, substrate-binding subunit-containing		IPR000515:Binding-protein-dependent transport systems inner membrane component	PF00528:Binding-protein-dependent transport system inner membrane component			Complete proteome,Membrane,Plasmid,Reference proteome,Transmembrane,Transmembrane helix,Transport,	pHV3	arCOG00159	5.3e-53	177.7	G	UgpE	ABC-type sugar transport system, permease component	0	1	3	1	5	0	1	0	2	7	4	6
NC_013964.1_cds_WP_004041246.1_377	WP_004041246.1	8919150	HVO_RS01420	NC_013964.1	342080	342973	+	protein_coding	HVO_B0293	893	sn-glycerol-3-phosphate ABC transporter permease	Environmental Information Processing	Membrane transport	02010 ABC transporters	[PATH:hvo02010]	ugpA; ABC-type transport system permease protein (probable substrate glycerol-3-phosphate)	K05814	ugpA; sn-glycerol 3-phosphate transport system permease protein	sn-glycerol-3-phosphate ABC transporter permease (HVO_RS01420)	GO:0006810~transport	GO:0005886~plasma membrane,GO:0016021~integral component of membrane		IPR000515:Binding-protein-dependent transport systems inner membrane component	PF00528:Binding-protein-dependent transport system inner membrane component			Complete proteome,Membrane,Plasmid,Reference proteome,Transmembrane,Transmembrane helix,Transport,	pHV3	arCOG00157	3.4e-61	204.7	G	UgpA	ABC-type sugar transport system, permease component	0	1	5	6	2	1	0	1	2	4	2	6
NC_013964.1_cds_WP_004041247.1_376	WP_004041247.1	8919018	HVO_RS01415	NC_013964.1	340576	342057	+	protein_coding	HVO_B0292	1481	ABC transporter substrate-binding protein	Environmental Information Processing	Membrane transport	02010 ABC transporters	[PATH:hvo02010]	ugpB; ABC-type transport system periplasmic substrate-binding protein (probable substrate glycerol-3-phosphate)	K05813	ugpB; sn-glycerol 3-phosphate transport system substrate-binding protein	ABC transporter substrate-binding protein (HVO_RS01415)				IPR006311:Twin-arginine translocation pathway, signal sequence				Complete proteome,	pHV3	arCOG00153	2.1e-140	466.6	G	UgpB	ABC-type trehalose transport system, periplasmic component	1	11	6	6	8	6	1	1	4	8	4	2
NC_013964.1_cds_WP_004041248.1_375	WP_004041248.1	8919312	HVO_RS01410	NC_013964.1	339767	340444	+	protein_coding	HVO_B0291	677	glycerophosphodiester phosphodiesterase	Metabolism	Lipid metabolism	00564 Glycerophospholipid metabolism	[PATH:hvo00564]	glycerophosphodiester phosphodiesterase	K01126	E3.1.4.46; glycerophosphoryl diester phosphodiesterase [EC:3.1.4.46]	glycerophosphodiester phosphodiesterase (HVO_RS01410)	GO:0006629~lipid metabolic process		GO:0008889~glycerophosphodiester phosphodiesterase activity	IPR004129:Glycerophosphoryl diester phosphodiesterase,IPR017946:PLC-like phosphodiesterase, TIM beta/alpha-barrel domain	PF03009:Glycerophosphoryl diester phosphodiesterase family			Complete proteome,Plasmid,Reference proteome,	pHV3	arCOG00701	1.1e-52	176.9	I	UgpQ	Glycerophosphoryl diester phosphodiesterase	1	19	0	0	4	0	2	4	2	0	2	1
NC_013964.1_cds_WP_004041249.1_374	WP_004041249.1	8919326	HVO_RS01405	NC_013964.1	338888	339652	-	protein_coding	HVO_B0290	764	fructose 1,6-bisphosphatase	Metabolism	Biosynthesis of other secondary metabolites	00521 Streptomycin biosynthesis	[PATH:hvo00521]	suhB4; probable inositol-1(or 4)-monophosphatase / fructose-1,6-bisphosphatase, archaeal type	K01092	E3.1.3.25; myo-inositol-1(or 4)-monophosphatase [EC:3.1.3.25]	fructose 1,6-bisphosphatase (HVO_RS01405)	GO:0046854~phosphatidylinositol phosphorylation		GO:0008934~inositol monophosphate 1-phosphatase activity,GO:0042132~fructose 1,6-bisphosphate 1-phosphatase activity,GO:0052832~inositol monophosphate 3-phosphatase activity,GO:0052833~inositol monophosphate 4-phosphatase activity	IPR000760:Inositol monophosphatase,IPR020583:Inositol monophosphatase, metal-binding site	PF00459:Inositol monophosphatase family			Complete proteome,Hydrolase,Plasmid,Reference proteome,	pHV3	arCOG01349	2.1e-42	143.3	G	SuhB	Archaeal fructose-1,6-bisphosphatase or related enzyme of inositol monophosphatase family	3	13	11	8	9	8	4	11	14	13	15	11
NC_013964.1_cds_WP_004041249.1_374	WP_004041249.1	8919326	HVO_RS01405	NC_013964.1	338888	339652	-	protein_coding	HVO_B0290	764	fructose 1,6-bisphosphatase	Metabolism	Carbohydrate metabolism	00562 Inositol phosphate metabolism	[PATH:hvo00562]	suhB4; probable inositol-1(or 4)-monophosphatase / fructose-1,6-bisphosphatase, archaeal type	K01092	E3.1.3.25; myo-inositol-1(or 4)-monophosphatase [EC:3.1.3.25]	fructose 1,6-bisphosphatase (HVO_RS01405)	GO:0046854~phosphatidylinositol phosphorylation		GO:0008934~inositol monophosphate 1-phosphatase activity,GO:0042132~fructose 1,6-bisphosphate 1-phosphatase activity,GO:0052832~inositol monophosphate 3-phosphatase activity,GO:0052833~inositol monophosphate 4-phosphatase activity	IPR000760:Inositol monophosphatase,IPR020583:Inositol monophosphatase, metal-binding site	PF00459:Inositol monophosphatase family			Complete proteome,Hydrolase,Plasmid,Reference proteome,	pHV3	arCOG01349	2.1e-42	143.3	G	SuhB	Archaeal fructose-1,6-bisphosphatase or related enzyme of inositol monophosphatase family	3	13	11	8	9	8	4	11	14	13	15	11
NC_013964.1_cds_WP_004041250.1_372	WP_004041250.1	8919196	HVO_RS01400	NC_013964.1	337707	338765	+	protein_coding	HVO_B0289	1058	biotin synthase BioB	Metabolism	Metabolism of cofactors and vitamins	00780 Biotin metabolism	[PATH:hvo00780]	bioB; biotin synthase	K01012	bioB; biotin synthase [EC:2.8.1.6]	biotin synthase BioB (HVO_RS01400)	GO:0009102~biotin biosynthetic process		GO:0004076~biotin synthase activity,GO:0005506~iron ion binding,GO:0051537~2 iron, 2 sulfur cluster binding,GO:0051539~4 iron, 4 sulfur cluster binding	IPR002684:Biotin synthase/Biotin biosynthesis bifunctional protein BioAB,IPR006638:Elongator protein 3/MiaB/NifB,IPR007197:Radical SAM,IPR010722:Biotin/thiamin synthesis-associated protein,IPR013785:Aldolase-type TIM barrel,IPR024177:Biotin synthase	PF04055:Radical SAM superfamily,PF06968:Biotin and Thiamin Synthesis associated domain	PIRSF001619:biotin synthetase	SM00729:Elp3,SM00876:SM00876	2Fe-2S,4Fe-4S,Biotin biosynthesis,Complete proteome,Iron,Iron-sulfur,Metal-binding,Plasmid,Reference proteome,S-adenosyl-L-methionine,Transferase,	pHV3	arCOG00658	6.5e-121	401.2	E	PylB/HcgA	(2R,3R)-3-methylornithine synthase involved in pyrrolysine biosynthesis/Iron-guanylylpyridinol (FeGP) cofactor biosynthesis protein HcgA	0	1	2	2	1	0	1	1	0	1	3	3
NC_013964.1_cds_WP_004041251.1_371	WP_004041251.1	8919127	HVO_RS01395	NC_013964.1	337368	337565	+	protein_coding	HVO_B0288	197	hypothetical protein	NA	NA	NA	NA	NA	NA	NA	hypothetical protein (HVO_RS01395)		GO:0016021~integral component of membrane						Complete proteome,Membrane,Plasmid,Reference proteome,Transmembrane,Transmembrane helix,	pHV3	arCOG14625	9.1e-40	132.1	S	-	Uncharacterized protein	235	326	212	278	324	625	408	412	276	256	247	452
NC_013964.1_cds_WP_004041252.1_370	WP_004041252.1	8919085	HVO_RS01390	NC_013964.1	336700	337218	-	protein_coding	HVO_B0287	518	hypothetical protein	NA	NA	NA	NA	NA	NA	NA	hypothetical protein (HVO_RS01390)				IPR002792:TRAM domain,IPR012340:Nucleic acid-binding, OB-fold	PF01938:TRAM domain			Complete proteome,Plasmid,Reference proteome,	pHV3	arCOG01641	4.8e-43	144.7	O	-	Cold shock responsive RNA-binding protein, contains TRAM domain	9	4	13	14	15	2	12	12	14	31	18	7
NC_013964.1_cds_WP_004041253.1_369	WP_004041253.1	8919163	HVO_RS01385	NC_013964.1	336166	336606	-	protein_coding	HVO_B0286	440	hypothetical protein	NA	NA	NA	NA	NA	NA	NA	hypothetical protein (HVO_RS01385)		GO:0016021~integral component of membrane						Complete proteome,Membrane,Transmembrane,Transmembrane helix,	pHV3	arCOG10819	5.4e-53	175.2	S	-	Uncharacterized membrane protein	2	0	3	9	4	12	2	5	3	11	3	6
NC_013964.1_cds_WP_004041254.1_368	WP_004041254.1	8919282	HVO_RS01380	NC_013964.1	334990	336024	+	protein_coding	HVO_B0285	1034	transcription initiation factor IIB 2	NA	NA	NA	NA	NA	NA	NA	transcription initiation factor IIB 2 (HVO_RS01380)									pHV3	arCOG01981	1.8e-34	117	K	SUA7	Transcription initiation factor TFIIB, Brf1 subunit/Transcription initiation factor TFIIB	5	6	4	5	9	4	5	3	6	1	5	8
NC_013964.1_cds_WP_004041255.1_367	WP_004041255.1	8919309	HVO_RS01375	NC_013964.1	334517	334819	+	protein_coding	HVO_B0284	302	translation initiation factor	NA	NA	NA	NA	NA	NA	NA	translation initiation factor (HVO_RS01375)			GO:0003743~translation initiation factor activity	IPR001950:Translation initiation factor SUI1,IPR005872:Archaeal/bacterial translation initiation factor SUI1	PF01253:Translation initiation factor SUI1			Complete proteome,Initiation factor,Plasmid,Protein biosynthesis,Reference proteome,	pHV3	arCOG04223	1.4e-21	74.6	J	SUI1	Translation initiation factor 1 (eIF-1/SUI1)	5	6	0	3	3	17	10	7	3	8	0	6
NC_013964.1_cds_WP_004041256.1_366	WP_004041256.1	8919206	HVO_RS01370	NC_013964.1	333644	334417	+	protein_coding	HVO_B0283	773	transcriptional regulator	NA	NA	NA	NA	NA	NA	NA	transcriptional regulator (HVO_RS01370)				IPR007050:Transcription regulator HTH, bacterioopsin,IPR011991:Winged helix-turn-helix DNA-binding domain	PF04967:HTH DNA binding domain			Complete proteome,Plasmid,Reference proteome,	pHV3	arCOG02274	2.9e-39	133.3	K	-	Transcriptional regulator, contains HTH domain	3	8	23	18	23	32	4	11	16	25	26	27
NC_013964.1_cds_WP_004041257.1_365	WP_004041257.1	8919105	HVO_RS01365	NC_013964.1	332280	333530	+	protein_coding	HVO_B0282	1250	MarR family transcriptional regulator	NA	NA	NA	NA	NA	NA	NA	MarR family transcriptional regulator (HVO_RS01365)		GO:0016021~integral component of membrane	GO:0005509~calcium ion binding	IPR011991:Winged helix-turn-helix DNA-binding domain				Complete proteome,Membrane,Plasmid,Reference proteome,Transmembrane,Transmembrane helix,	pHV3	arCOG00381	5.5e-32	109.3	K	-	Predicted membrane-associated trancriptional regulator	1	1	1	0	2	1	0	0	1	2	0	1
NC_013964.1_cds_WP_004041259.1_362	WP_004041259.1	8919233	HVO_RS01355	NC_013964.1	330697	331314	-	protein_coding	HVO_B0279	617	SAM-dependent methyltransferase	NA	NA	NA	NA	NA	NA	NA	methyltransferase type 11 (HVO_RS01355)								Complete proteome,Plasmid,Reference proteome,	pHV3	arCOG06507	7.4e-64	213.2	Q	-	SAM-dependent methyltransferase	4	11	21	37	28	10	6	11	26	28	17	24
NC_013964.1_cds_WP_004041261.1_361	WP_004041261.1	8919162	HVO_RS01350	NC_013964.1	329580	330368	+	protein_coding	HVO_B0277	788	IclR family transcriptional regulator	NA	NA	NA	NA	NA	NA	NA	IclR family transcriptional regulator (HVO_RS01350)				IPR011991:Winged helix-turn-helix DNA-binding domain,IPR013561:Domain of unknown function DUF1724	PF08350:Domain of unknown function (DUF1724)			Complete proteome,Plasmid,Reference proteome,	pHV3	arCOG02808	2.6e-83	277.3	K	-	Transcriptional regulator, contains HTH domain	17	22	58	41	47	33	15	12	47	40	44	35
NC_013964.1_cds_WP_004041262.1_360	WP_004041262.1	8919274	HVO_RS01345	NC_013964.1	328409	329380	-	protein_coding	HVO_B0276	971	EamA family transporter	NA	NA	NA	NA	NA	NA	NA	membrane protein (HVO_RS01345)		GO:0016021~integral component of membrane		IPR000620:Drug/metabolite transporter	PF00892:EamA-like transporter family			Complete proteome,Membrane,Plasmid,Reference proteome,Transmembrane,Transmembrane helix,	pHV3	arCOG00271	2e-67	225.2	G	RhaT	Permease of the drug/metabolite transporter (DMT) superfamily	45	57	18	34	21	29	48	40	21	28	41	36
NC_013964.1_cds_WP_004041263.1_359	WP_004041263.1	8919025	HVO_RS01340	NC_013964.1	327755	328153	+	protein_coding	HVO_B0275	398	hypothetical protein	NA	NA	NA	NA	NA	NA	NA	hypothetical protein (HVO_RS01340)		GO:0016021~integral component of membrane						Complete proteome,Membrane,Plasmid,Reference proteome,Transmembrane,Transmembrane helix,	pHV3	arCOG11236	1.3e-48	162.7	S	-	Uncharacterized membrane protein	6	4	8	8	21	7	7	9	9	18	7	7
NC_013964.1_cds_WP_004041264.1_358	WP_004041264.1	8919113	HVO_RS01335	NC_013964.1	327393	327758	+	protein_coding	HVO_B0274	365	hypothetical protein	NA	NA	NA	NA	NA	NA	NA	hypothetical protein (HVO_RS01335)									pHV3	arCOG11883	5.7e-49	163	S	-	Uncharacterized membrane protein	22	23	9	19	10	12	12	16	10	21	44	12
NC_013964.1_cds_WP_004041265.1_357	WP_004041265.1	8919373	HVO_RS01330	NC_013964.1	325629	327335	+	protein_coding	HVO_B0273	1706	histidine kinase	NA	NA	NA	NA	NA	NA	NA	histidine kinase (HVO_RS01330)		GO:0005622~intracellular,GO:0016021~integral component of membrane	GO:0000155~phosphorelay sensor kinase activity	IPR000014:PAS domain,IPR003594:Histidine kinase-like ATPase, ATP-binding domain,IPR003661:Signal transduction histidine kinase, subgroup 1, dimerisation/phosphoacceptor domain,IPR004358:Signal transduction histidine kinase-related protein, C-terminal,IPR005467:Signal transduction histidine kinase, core,IPR013656:PAS fold-4	PF00512:His Kinase A (phospho-acceptor) domain,PF02518:Histidine kinase-, DNA gyrase B-, and HSP90-like ATPase,PF08448:PAS fold		SM00387:HATPase_c,SM00388:HisKA	Complete proteome,Kinase,Membrane,Plasmid,Reference proteome,Transferase,Transmembrane,Transmembrane helix,	pHV3	arCOG06219	1.4e-74	248.7	T	-	Signal transduction histidine kinase	3	6	28	28	25	11	3	5	25	29	25	9
NC_013964.1_cds_WP_004041270.1_352	WP_004041270.1	8919190	HVO_RS01305	NC_013964.1	320684	321706	+	protein_coding	HVO_B0268	1022	alkane monooxygenase	NA	NA	NA	NA	NA	NA	NA	alkane monooxygenase (HVO_RS01305)			GO:0047646~alkanal monooxygenase (FMN-linked) activity	IPR011251:Luciferase-like domain,IPR019949:Luciferase family oxidoreductase, group 1	PF00296:Luciferase-like monooxygenase			Complete proteome,Monooxygenase,Oxidoreductase,Plasmid,Reference proteome,	pHV3	arCOG02410	1.2e-39	134.6	C	Mer	Coenzyme F420-dependent N5,N10-methylene tetrahydromethanopterin reductase or related flavin-dependent oxidoreductase	2	2	2	11	7	1	1	3	2	11	7	9
NC_013964.1_cds_WP_004041271.1_351	WP_004041271.1	8919043	HVO_RS01300	NC_013964.1	319160	320338	-	protein_coding	HVO_B0267	1178	X-Pro dipeptidase	NA	NA	NA	NA	NA	NA	NA	X-Pro dipeptidase (HVO_RS01300)			GO:0004177~aminopeptidase activity	IPR000587:Creatinase,IPR000994:Peptidase M24, structural domain	PF00557:Metallopeptidase family M24,PF01321:Creatinase/Prolidase N-terminal domain			Aminopeptidase,Complete proteome,Hydrolase,Plasmid,Protease,Reference proteome,	pHV3	arCOG01000	6.1e-76	253.8	E	PepP	Xaa-Pro aminopeptidase	1	2	4	8	5	7	1	1	4	4	15	17
NC_013964.1_cds_WP_004041272.1_350	WP_004041272.1	8919132	HVO_RS01295	NC_013964.1	317826	319133	-	protein_coding	HVO_B0266	1307	glutamate dehydrogenase	Metabolism	Amino acid metabolism	00220 Arginine biosynthesis	[PATH:hvo00220]	gdhB; glutamate dehydrogenase	K00261	GLUD1_2; glutamate dehydrogenase (NAD(P)+) [EC:1.4.1.3]	glutamate dehydrogenase (HVO_RS01295)	GO:0006520~cellular amino acid metabolic process		GO:0004352~glutamate dehydrogenase (NAD+) activity	IPR006095:Glutamate/phenylalanine/leucine/valine dehydrogenase,IPR006096:Glutamate/phenylalanine/leucine/valine dehydrogenase, C-terminal,IPR006097:Glutamate/phenylalanine/leucine/valine dehydrogenase, dimerisation domain,IPR014362:Glutamate dehydrogenase,IPR016040:NAD(P)-binding domain	PF00208:Glutamate/Leucine/Phenylalanine/Valine dehydrogenase,PF02812:Glu/Leu/Phe/Val dehydrogenase, dimerisation domain	PIRSF000185:glutamate dehydrogenase	SM00839:SM00839	Complete proteome,Oxidoreductase,Plasmid,Reference proteome,	pHV3	arCOG01352	4e-154	510.9	E	GdhA	Glutamate dehydrogenase/leucine dehydrogenase	10	9	88	101	119	87	15	12	94	94	123	91
NC_013964.1_cds_WP_004041272.1_350	WP_004041272.1	8919132	HVO_RS01295	NC_013964.1	317826	319133	-	protein_coding	HVO_B0266	1307	glutamate dehydrogenase	Metabolism	Metabolism of other amino acids	00471 D-Glutamine and D-glutamate	metabolism	gdhB; glutamate dehydrogenase	K00261	GLUD1_2; glutamate dehydrogenase (NAD(P)+) [EC:1.4.1.3]	glutamate dehydrogenase (HVO_RS01295)	GO:0006520~cellular amino acid metabolic process		GO:0004352~glutamate dehydrogenase (NAD+) activity	IPR006095:Glutamate/phenylalanine/leucine/valine dehydrogenase,IPR006096:Glutamate/phenylalanine/leucine/valine dehydrogenase, C-terminal,IPR006097:Glutamate/phenylalanine/leucine/valine dehydrogenase, dimerisation domain,IPR014362:Glutamate dehydrogenase,IPR016040:NAD(P)-binding domain	PF00208:Glutamate/Leucine/Phenylalanine/Valine dehydrogenase,PF02812:Glu/Leu/Phe/Val dehydrogenase, dimerisation domain	PIRSF000185:glutamate dehydrogenase	SM00839:SM00839	Complete proteome,Oxidoreductase,Plasmid,Reference proteome,	pHV3	arCOG01352	4e-154	510.9	E	GdhA	Glutamate dehydrogenase/leucine dehydrogenase	10	9	88	101	119	87	15	12	94	94	123	91
NC_013964.1_cds_WP_004041272.1_350	WP_004041272.1	8919132	HVO_RS01295	NC_013964.1	317826	319133	-	protein_coding	HVO_B0266	1307	glutamate dehydrogenase	Metabolism	Energy metabolism	00910 Nitrogen metabolism	[PATH:hvo00910]	gdhB; glutamate dehydrogenase	K00261	GLUD1_2; glutamate dehydrogenase (NAD(P)+) [EC:1.4.1.3]	glutamate dehydrogenase (HVO_RS01295)	GO:0006520~cellular amino acid metabolic process		GO:0004352~glutamate dehydrogenase (NAD+) activity	IPR006095:Glutamate/phenylalanine/leucine/valine dehydrogenase,IPR006096:Glutamate/phenylalanine/leucine/valine dehydrogenase, C-terminal,IPR006097:Glutamate/phenylalanine/leucine/valine dehydrogenase, dimerisation domain,IPR014362:Glutamate dehydrogenase,IPR016040:NAD(P)-binding domain	PF00208:Glutamate/Leucine/Phenylalanine/Valine dehydrogenase,PF02812:Glu/Leu/Phe/Val dehydrogenase, dimerisation domain	PIRSF000185:glutamate dehydrogenase	SM00839:SM00839	Complete proteome,Oxidoreductase,Plasmid,Reference proteome,	pHV3	arCOG01352	4e-154	510.9	E	GdhA	Glutamate dehydrogenase/leucine dehydrogenase	10	9	88	101	119	87	15	12	94	94	123	91
NC_013964.1_cds_WP_004041272.1_350	WP_004041272.1	8919132	HVO_RS01295	NC_013964.1	317826	319133	-	protein_coding	HVO_B0266	1307	glutamate dehydrogenase	Metabolism	Amino acid metabolism	00250 Alanine, aspartate and glutamate metabolism	[PATH:hvo00250]	gdhB; glutamate dehydrogenase	K00261	GLUD1_2; glutamate dehydrogenase (NAD(P)+) [EC:1.4.1.3]	glutamate dehydrogenase (HVO_RS01295)	GO:0006520~cellular amino acid metabolic process		GO:0004352~glutamate dehydrogenase (NAD+) activity	IPR006095:Glutamate/phenylalanine/leucine/valine dehydrogenase,IPR006096:Glutamate/phenylalanine/leucine/valine dehydrogenase, C-terminal,IPR006097:Glutamate/phenylalanine/leucine/valine dehydrogenase, dimerisation domain,IPR014362:Glutamate dehydrogenase,IPR016040:NAD(P)-binding domain	PF00208:Glutamate/Leucine/Phenylalanine/Valine dehydrogenase,PF02812:Glu/Leu/Phe/Val dehydrogenase, dimerisation domain	PIRSF000185:glutamate dehydrogenase	SM00839:SM00839	Complete proteome,Oxidoreductase,Plasmid,Reference proteome,	pHV3	arCOG01352	4e-154	510.9	E	GdhA	Glutamate dehydrogenase/leucine dehydrogenase	10	9	88	101	119	87	15	12	94	94	123	91
NC_013964.1_cds_WP_004041277.1_345	WP_004041277.1	8919129	HVO_RS01270	NC_013964.1	309476	310840	+	protein_coding	HVO_B0261	1364	aspartate aminotransferase family protein	Metabolism	Metabolism of other amino acids	00410 beta-Alanine metabolism	[PATH:hvo00410]	gabT4; 4-aminobutyrate aminotransferase	K00823	puuE; 4-aminobutyrate aminotransferase [EC:2.6.1.19]	aspartate aminotransferase family protein (HVO_RS01270)			GO:0003867~4-aminobutyrate transaminase activity,GO:0030170~pyridoxal phosphate binding	IPR005814:Aminotransferase class-III,IPR015421:Pyridoxal phosphate-dependent transferase, major region, subdomain 1,IPR015422:Pyridoxal phosphate-dependent transferase, major region, subdomain 2,IPR015424:Pyridoxal phosphate-dependent transferase	PF00202:Aminotransferase class-III			Aminotransferase,Complete proteome,Plasmid,Pyridoxal phosphate,Reference proteome,Transferase,	pHV3	arCOG00915	3e-115	383.5	E	GabT	4-aminobutyrate aminotransferase or related aminotransferase	1	1	2	3	3	1	0	1	2	1	1	2
NC_013964.1_cds_WP_004041277.1_345	WP_004041277.1	8919129	HVO_RS01270	NC_013964.1	309476	310840	+	protein_coding	HVO_B0261	1364	aspartate aminotransferase family protein	Metabolism	Amino acid metabolism	00250 Alanine, aspartate and glutamate metabolism	[PATH:hvo00250]	gabT4; 4-aminobutyrate aminotransferase	K00823	puuE; 4-aminobutyrate aminotransferase [EC:2.6.1.19]	aspartate aminotransferase family protein (HVO_RS01270)			GO:0003867~4-aminobutyrate transaminase activity,GO:0030170~pyridoxal phosphate binding	IPR005814:Aminotransferase class-III,IPR015421:Pyridoxal phosphate-dependent transferase, major region, subdomain 1,IPR015422:Pyridoxal phosphate-dependent transferase, major region, subdomain 2,IPR015424:Pyridoxal phosphate-dependent transferase	PF00202:Aminotransferase class-III			Aminotransferase,Complete proteome,Plasmid,Pyridoxal phosphate,Reference proteome,Transferase,	pHV3	arCOG00915	3e-115	383.5	E	GabT	4-aminobutyrate aminotransferase or related aminotransferase	1	1	2	3	3	1	0	1	2	1	1	2
NC_013964.1_cds_WP_004041277.1_345	WP_004041277.1	8919129	HVO_RS01270	NC_013964.1	309476	310840	+	protein_coding	HVO_B0261	1364	aspartate aminotransferase family protein	Metabolism	Carbohydrate metabolism	00640 Propanoate metabolism	[PATH:hvo00640]	gabT4; 4-aminobutyrate aminotransferase	K00823	puuE; 4-aminobutyrate aminotransferase [EC:2.6.1.19]	aspartate aminotransferase family protein (HVO_RS01270)			GO:0003867~4-aminobutyrate transaminase activity,GO:0030170~pyridoxal phosphate binding	IPR005814:Aminotransferase class-III,IPR015421:Pyridoxal phosphate-dependent transferase, major region, subdomain 1,IPR015422:Pyridoxal phosphate-dependent transferase, major region, subdomain 2,IPR015424:Pyridoxal phosphate-dependent transferase	PF00202:Aminotransferase class-III			Aminotransferase,Complete proteome,Plasmid,Pyridoxal phosphate,Reference proteome,Transferase,	pHV3	arCOG00915	3e-115	383.5	E	GabT	4-aminobutyrate aminotransferase or related aminotransferase	1	1	2	3	3	1	0	1	2	1	1	2
NC_013964.1_cds_WP_004041277.1_345	WP_004041277.1	8919129	HVO_RS01270	NC_013964.1	309476	310840	+	protein_coding	HVO_B0261	1364	aspartate aminotransferase family protein	Metabolism	Carbohydrate metabolism	00650 Butanoate metabolism	[PATH:hvo00650]	gabT4; 4-aminobutyrate aminotransferase	K00823	puuE; 4-aminobutyrate aminotransferase [EC:2.6.1.19]	aspartate aminotransferase family protein (HVO_RS01270)			GO:0003867~4-aminobutyrate transaminase activity,GO:0030170~pyridoxal phosphate binding	IPR005814:Aminotransferase class-III,IPR015421:Pyridoxal phosphate-dependent transferase, major region, subdomain 1,IPR015422:Pyridoxal phosphate-dependent transferase, major region, subdomain 2,IPR015424:Pyridoxal phosphate-dependent transferase	PF00202:Aminotransferase class-III			Aminotransferase,Complete proteome,Plasmid,Pyridoxal phosphate,Reference proteome,Transferase,	pHV3	arCOG00915	3e-115	383.5	E	GabT	4-aminobutyrate aminotransferase or related aminotransferase	1	1	2	3	3	1	0	1	2	1	1	2
NC_013964.1_cds_WP_004041279.1_343	WP_004041279.1	8919083	HVO_RS01260	NC_013964.1	306556	307209	-	protein_coding	HVO_B0259	653	hypothetical protein	NA	NA	NA	NA	NA	NA	NA	hypothetical protein (HVO_RS01260)								Complete proteome,Plasmid,Reference proteome,	pHV3	arCOG10137	5e-60	200.9	S	-	Uncharacterized protein	1	3	13	22	17	9	3	4	11	27	13	17
NC_013964.1_cds_WP_004041281.1_341	WP_004041281.1	8919249	HVO_RS01250	NC_013964.1	304696	306075	+	protein_coding	HVO_B0257	1379	aspartate aminotransferase family protein	Metabolism	Amino acid metabolism	00260 Glycine, serine and threonine metabolism	[PATH:hvo00260]	gabT5; 4-aminobutyrate aminotransferase	K00836	ectB; diaminobutyrate-2-oxoglutarate transaminase [EC:2.6.1.76]	aspartate aminotransferase family protein (HVO_RS01250)			GO:0003867~4-aminobutyrate transaminase activity,GO:0030170~pyridoxal phosphate binding	IPR005814:Aminotransferase class-III,IPR015421:Pyridoxal phosphate-dependent transferase, major region, subdomain 1,IPR015422:Pyridoxal phosphate-dependent transferase, major region, subdomain 2,IPR015424:Pyridoxal phosphate-dependent transferase	PF00202:Aminotransferase class-III			Aminotransferase,Complete proteome,Plasmid,Pyridoxal phosphate,Reference proteome,Transferase,	pHV3	arCOG00915	1.7e-124	414	E	GabT	4-aminobutyrate aminotransferase or related aminotransferase	1	0	0	1	1	2	0	1	1	2	2	4
NC_013964.1_cds_WP_004041282.1_340	WP_004041282.1	8919329	HVO_RS01245	NC_013964.1	302870	304537	-	protein_coding	HVO_B0256	1667	aldehyde ferredoxin oxidoreductase	Metabolism	Carbohydrate metabolism	00030 Pentose phosphate pathway	[PATH:hvo00030]	aor3; aldehyde ferredoxin oxidoreductase	K03738	aor; aldehyde:ferredoxin oxidoreductase [EC:1.2.7.5]	aldehyde ferredoxin oxidoreductase (HVO_RS01245)			GO:0009055~electron carrier activity,GO:0033726~aldehyde ferredoxin oxidoreductase activity,GO:0051536~iron-sulfur cluster binding	IPR001203:Aldehyde ferredoxin oxidoreductase, C-terminal,IPR013983:Aldehyde ferredoxin oxidoreductase, N-terminal,IPR013985:Aldehyde ferredoxin oxidoreductase, domain 3	PF01314:Aldehyde ferredoxin oxidoreductase, domains 2 & 3,PF02730:Aldehyde ferredoxin oxidoreductase, N-terminal domain		SM00790:AFOR_N	Complete proteome,Oxidoreductase,Plasmid,Reference proteome,	pHV3	arCOG00706	1.7e-147	490.4	C	gor	Aldehyde:ferredoxin oxidoreductase	1	1	3	1	3	4	0	2	3	4	4	2
NC_013964.1_cds_WP_004041283.1_339	WP_004041283.1	8919021	HVO_RS01240	NC_013964.1	302018	302815	+	protein_coding	HVO_B0255	797	ArcR family transcriptional regulator	NA	NA	NA	NA	NA	NA	NA	ArcR family transcriptional regulator (HVO_RS01240)	GO:0006351~transcription, DNA-templated,GO:0006355~regulation of transcription, DNA-templated		GO:0003677~DNA binding	IPR005471:Transcription regulator IclR, N-terminal,IPR011991:Winged helix-turn-helix DNA-binding domain,IPR014757:Transcription regulator IclR, C-terminal	PF01614:Bacterial transcriptional regulator,PF09339:IclR helix-turn-helix domain		SM00346:HTH_ICLR	Complete proteome,DNA-binding,Plasmid,Reference proteome,Transcription,Transcription regulation,	pHV3	arCOG02798	3.2e-56	187.8	K	IclR	DNA-binding transcriptional regulator, IclR family	3	7	6	3	1	5	1	3	6	2	4	7
NC_013964.1_cds_WP_004041284.1_338	WP_004041284.1	8919101	HVO_RS01235	NC_013964.1	300525	301328	+	protein_coding	HVO_B0253	803	fructose 1,6-bisphosphatase	Metabolism	Biosynthesis of other secondary metabolites	00521 Streptomycin biosynthesis	[PATH:hvo00521]	suhB3; probable inositol-1(or 4)-monophosphatase / fructose-1,6-bisphosphatase, archaeal type	K01092	E3.1.3.25; myo-inositol-1(or 4)-monophosphatase [EC:3.1.3.25]	fructose 1,6-bisphosphatase (HVO_RS01235)	GO:0046854~phosphatidylinositol phosphorylation		GO:0008934~inositol monophosphate 1-phosphatase activity,GO:0042132~fructose 1,6-bisphosphate 1-phosphatase activity,GO:0052832~inositol monophosphate 3-phosphatase activity,GO:0052833~inositol monophosphate 4-phosphatase activity	IPR000760:Inositol monophosphatase,IPR020583:Inositol monophosphatase, metal-binding site	PF00459:Inositol monophosphatase family			Complete proteome,Hydrolase,Plasmid,Reference proteome,	pHV3	arCOG01349	9.3e-44	147.7	G	SuhB	Archaeal fructose-1,6-bisphosphatase or related enzyme of inositol monophosphatase family	3	7	13	22	33	36	2	8	18	29	35	19
NC_013964.1_cds_WP_004041284.1_338	WP_004041284.1	8919101	HVO_RS01235	NC_013964.1	300525	301328	+	protein_coding	HVO_B0253	803	fructose 1,6-bisphosphatase	Metabolism	Carbohydrate metabolism	00562 Inositol phosphate metabolism	[PATH:hvo00562]	suhB3; probable inositol-1(or 4)-monophosphatase / fructose-1,6-bisphosphatase, archaeal type	K01092	E3.1.3.25; myo-inositol-1(or 4)-monophosphatase [EC:3.1.3.25]	fructose 1,6-bisphosphatase (HVO_RS01235)	GO:0046854~phosphatidylinositol phosphorylation		GO:0008934~inositol monophosphate 1-phosphatase activity,GO:0042132~fructose 1,6-bisphosphate 1-phosphatase activity,GO:0052832~inositol monophosphate 3-phosphatase activity,GO:0052833~inositol monophosphate 4-phosphatase activity	IPR000760:Inositol monophosphatase,IPR020583:Inositol monophosphatase, metal-binding site	PF00459:Inositol monophosphatase family			Complete proteome,Hydrolase,Plasmid,Reference proteome,	pHV3	arCOG01349	9.3e-44	147.7	G	SuhB	Archaeal fructose-1,6-bisphosphatase or related enzyme of inositol monophosphatase family	3	7	13	22	33	36	2	8	18	29	35	19
NC_013964.1_cds_WP_004041288.1_334	WP_004041288.1	8919287	HVO_RS01215	NC_013964.1	295154	295918	+	protein_coding	HVO_B0248	764	oxidoreductase	NA	NA	NA	NA	NA	NA	NA	oxidoreductase (HVO_RS01215)			GO:0016491~oxidoreductase activity	IPR002347:Glucose/ribitol dehydrogenase,IPR016040:NAD(P)-binding domain,IPR020904:Short-chain dehydrogenase/reductase, conserved site	PF00106:short chain dehydrogenase			Complete proteome,Oxidoreductase,Plasmid,Reference proteome,	pHV3	arCOG01265	6.6e-94	312	C	-	NADP-dependent 3-hydroxy acid dehydrogenase YdfG	5	2	3	1	1	3	5	4	5	2	1	1
NC_013964.1_cds_WP_004041293.1_329	WP_004041293.1	8919208	HVO_RS01190	NC_013964.1	288961	289350	-	protein_coding	HVO_B0242	389	IS200/IS605 family transposase ISHvo18	NA	NA	NA	NA	NA	NA	NA	IS200/IS605 family transposase (HVO_RS01190)	GO:0006313~transposition, DNA-mediated		GO:0003677~DNA binding,GO:0004803~transposase activity	IPR002686:Transposase IS200-like	PF01797:Transposase IS200 like		SM01321:SM01321	Complete proteome,Plasmid,Reference proteome,	pHV3	arCOG02759	1.4e-39	132.9	X	RAYT	REP element-mobilizing transposase RayT	42	87	120	213	225	167	14	28	119	126	187	165
NC_013964.1_cds_WP_004041294.1_328	WP_004041294.1	8919128	HVO_RS01185	NC_013964.1	287729	288964	-	protein_coding	HVO_B0241	1235	transposase	NA	NA	NA	NA	NA	NA	NA	transposase (HVO_RS01185)				IPR010095:Transposase IS605, OrfB, C-terminal	PF07282:Putative transposase DNA-binding domain			Complete proteome,Plasmid,Reference proteome,	pHV3	arCOG00682	1.3e-180	598.5	X	-	Transposable element, IS605 OrfB family, contains RNAse H fold nuclease and Zn finger domains	23	22	32	61	73	74	20	18	30	59	85	66
NC_013964.1_cds_WP_004041297.1_326	WP_004041297.1	8919245	HVO_RS01175	NC_013964.1	285425	285805	-	protein_coding	HVO_B0238	380	reactive intermediate/imine deaminase	NA	NA	NA	NA	NA	NA	NA	reactive intermediate/imine deaminase (HVO_RS01175)				IPR006056:Enamine/imine deaminase YjgF-like,IPR006175:YjgF/Yer057p/UK114 family,IPR013813:Endoribonuclease L-PSP/chorismate mutase-like,IPR019897:YjgF-like protein, conserved site	PF01042:Endoribonuclease L-PSP			Complete proteome,Plasmid,Reference proteome,	pHV3	arCOG01630	1.9e-37	126.6	V	RidA	YjgF family enzyme shown to be reactive intermediate/imine deaminase	2	0	2	16	14	7	4	6	10	0	15	15
NC_013964.1_cds_WP_004041298.1_325	WP_004041298.1	8919023	HVO_RS01170	NC_013964.1	285032	285307	+	protein_coding	HVO_B0237	275	hypothetical protein	NA	NA	NA	NA	NA	NA	NA	hypothetical protein (HVO_RS01170)								Complete proteome,Plasmid,Reference proteome,	pHV3	arCOG10144	1.2e-49	164.3	S	-	Uncharacterized protein	8	26	19	28	32	52	2	8	13	40	40	41
NC_013964.1_cds_WP_004041299.1_324	WP_004041299.1	8919317	HVO_RS01165	NC_013964.1	283322	284761	-	protein_coding	HVO_B0236	1439	NADH dehydrogenase	Metabolism	Energy metabolism	00190 Oxidative phosphorylation	[PATH:hvo00190]	nuoF; putative NADH dehydrogenase I, F subunit	K00335	nuoF; NADH-quinone oxidoreductase subunit F [EC:1.6.5.3]	NADH dehydrogenase (HVO_RS01165)									pHV3	arCOG04537	6e-155	514.4	C	NuoF	NADH:ubiquinone oxidoreductase, NADH-binding 51 kD subunit (chain F)	3	4	0	1	4	2	1	4	1	1	5	1
NC_013964.1_cds_WP_004041300.1_323	WP_004041300.1	8919327	HVO_RS01160	NC_013964.1	279990	283325	-	protein_coding	HVO_B0235	3335	formate dehydrogenase subunit alpha	Metabolism	Carbohydrate metabolism	00630 Glyoxylate and dicarboxylate metabolism	[PATH:hvo00630]	fdhG; formate dehydrogenase alpha subunit	K00123	fdoG; formate dehydrogenase major subunit [EC:1.17.1.9]	formate dehydrogenase subunit alpha (HVO_RS01160)	GO:0015942~formate metabolic process		GO:0008863~formate dehydrogenase (NAD+) activity,GO:0009055~electron carrier activity,GO:0030151~molybdenum ion binding,GO:0051536~iron-sulfur cluster binding	IPR001041:2Fe-2S ferredoxin-type domain,IPR006478:Formate dehydrogenase, alpha subunit,IPR006655:Molybdopterin oxidoreductase, prokaryotic, conserved site,IPR006656:Molybdopterin oxidoreductase,IPR006657:Molydopterin dinucleotide-binding domain,IPR006963:Molybdopterin oxidoreductase, 4Fe-4S domain,IPR009010:Aspartate decarboxylase-like domain,IPR017896:4Fe-4S ferredoxin-type, iron-sulpur binding …	PF00384:Molybdopterin oxidoreductase,PF01568:Molydopterin dinucleotide binding domain,PF04879:Molybdopterin oxidoreductase Fe4S4 domain,PF10588:NADH-ubiquinone oxidoreductase-G iron-sulfur binding region,PF12838:4Fe-4S dicluster domain		SM00926:SM00926,SM00929:SM00929	Complete proteome,Oxidoreductase,Plasmid,Reference proteome,	pHV3	arCOG01495	4.2e-33	112.4	C	MopB	Molybdopterin oxidoreductase	1	1	1	2	1	2	1	1	0	2	2	1
NC_013964.1_cds_WP_004041300.1_323	WP_004041300.1	8919327	HVO_RS01160	NC_013964.1	279990	283325	-	protein_coding	HVO_B0235	3335	formate dehydrogenase subunit alpha	Metabolism	Energy metabolism	00680 Methane metabolism	[PATH:hvo00680]	fdhG; formate dehydrogenase alpha subunit	K00123	fdoG; formate dehydrogenase major subunit [EC:1.17.1.9]	formate dehydrogenase subunit alpha (HVO_RS01160)	GO:0015942~formate metabolic process		GO:0008863~formate dehydrogenase (NAD+) activity,GO:0009055~electron carrier activity,GO:0030151~molybdenum ion binding,GO:0051536~iron-sulfur cluster binding	IPR001041:2Fe-2S ferredoxin-type domain,IPR006478:Formate dehydrogenase, alpha subunit,IPR006655:Molybdopterin oxidoreductase, prokaryotic, conserved site,IPR006656:Molybdopterin oxidoreductase,IPR006657:Molydopterin dinucleotide-binding domain,IPR006963:Molybdopterin oxidoreductase, 4Fe-4S domain,IPR009010:Aspartate decarboxylase-like domain,IPR017896:4Fe-4S ferredoxin-type, iron-sulpur binding …	PF00384:Molybdopterin oxidoreductase,PF01568:Molydopterin dinucleotide binding domain,PF04879:Molybdopterin oxidoreductase Fe4S4 domain,PF10588:NADH-ubiquinone oxidoreductase-G iron-sulfur binding region,PF12838:4Fe-4S dicluster domain		SM00926:SM00926,SM00929:SM00929	Complete proteome,Oxidoreductase,Plasmid,Reference proteome,	pHV3	arCOG01495	4.2e-33	112.4	C	MopB	Molybdopterin oxidoreductase	1	1	1	2	1	2	1	1	0	2	2	1
NC_013964.1_cds_WP_004041301.1_322	WP_004041301.1	25143366	HVO_RS01155	NC_013964.1	279171	279377	-	protein_coding	N/A	206	hypothetical protein	NA	NA	NA	NA	NA	NA	NA	hypothetical protein (HVO_RS01155)		GO:0016021~integral component of membrane						Complete proteome,Membrane,Transmembrane,Transmembrane helix,	pHV3	arCOG01919	0.021	12.1	U	TatC	Sec-independent protein secretion pathway component TatC	5	14	116	117	162	138	9	19	149	104	57	199
NC_013964.1_cds_WP_004041303.1_320	WP_004041303.1	8919106	HVO_RS01145	NC_013964.1	274785	276320	-	protein_coding	HVO_B0233	1535	alpha-N-arabinofuranosidase	Metabolism	Carbohydrate metabolism	00520 Amino sugar and nucleotide sugar metabolism	[PATH:hvo00520]	xsa; alpha-L-arabinofuranosidase	K01209	abfA; alpha-N-arabinofuranosidase [EC:3.2.1.55]	alpha-N-arabinofuranosidase (HVO_RS01145)	GO:0046373~L-arabinose metabolic process		GO:0046556~alpha-L-arabinofuranosidase activity	IPR010720:Alpha-L-arabinofuranosidase, C-terminal,IPR017853:Glycoside hydrolase, superfamily	PF06964:Alpha-L-arabinofuranosidase C-terminus		SM00813:Alpha-L-AF_C	Complete proteome,Glycosidase,Hydrolase,Plasmid,Reference proteome,	pHV3	arCOG10185	8.3e-167	554.5	G	AbfA	Alpha-L-arabinofuranosidase	3	7	6	9	11	11	3	7	6	12	15	4
NC_013964.1_cds_WP_004041306.1_317	WP_004041306.1	8919157	HVO_RS01130	NC_013964.1	271778	272653	+	protein_coding	HVO_B0230	875	ABC transporter permease	NA	NA	NA	NA	NA	NA	NA	ABC transporter permease (HVO_RS01130)	GO:0006810~transport	GO:0005886~plasma membrane,GO:0016021~integral component of membrane		IPR000515:Binding-protein-dependent transport systems inner membrane component	PF00528:Binding-protein-dependent transport system inner membrane component			Complete proteome,Membrane,Plasmid,Reference proteome,Transmembrane,Transmembrane helix,Transport,	pHV3	arCOG00159	2.4e-53	178.9	G	UgpE	ABC-type sugar transport system, permease component	0	0	1	1	2	0	0	1	0	0	4	0
NC_013964.1_cds_WP_004041308.1_315	WP_004041308.1	8919092	HVO_RS01120	NC_013964.1	269467	270846	+	protein_coding	HVO_B0228	1379	ABC transporter substrate-binding protein	NA	NA	NA	NA	NA	NA	NA	ABC transporter substrate-binding protein (HVO_RS01120)			GO:0005215~transporter activity	IPR006059:Bacterial extracellular solute-binding, family 1	PF01547:Bacterial extracellular solute-binding protein			Complete proteome,Plasmid,Reference proteome,	pHV3	arCOG00151	1.7e-87	292.2	G	UgpB	ABC-type sugar transport system, periplasmic component	1	1	13	14	13	10	1	4	7	13	16	14
NC_013964.1_cds_WP_004041311.1_311	WP_004041311.1	8919026	HVO_RS01105	NC_013964.1	264338	264748	-	protein_coding	HVO_B0224	410	cupin	NA	NA	NA	NA	NA	NA	NA	cupin (HVO_RS01105)			GO:0046564~oxalate decarboxylase activity	IPR011051:RmlC-like cupin domain,IPR013096:Cupin 2, conserved barrel,IPR014710:RmlC-like jelly roll fold	PF07883:Cupin domain			Complete proteome,Lyase,Plasmid,Reference proteome,	pHV3	arCOG03003	7.1e-32	107.7	G	-	Cupin domain containing protein	0	5	25	42	40	26	1	0	17	40	56	13
NC_013964.1_cds_WP_004041312.1_310	WP_004041312.1	8919016	HVO_RS01100	NC_013964.1	263384	264217	-	protein_coding	HVO_B0223	833	hypothetical protein	NA	NA	NA	NA	NA	NA	NA	hypothetical protein (HVO_RS01100)			GO:0003824~catalytic activity	IPR009215:TIM-barrel domain, IGPS-like,IPR013785:Aldolase-type TIM barrel,IPR015813:Pyruvate/Phosphoenolpyruvate kinase-like domain	PF09370:TIM-barrel signal transduction protein	PIRSF034452:TIM-barrel signal transduction protein		Complete proteome,Plasmid,Reference proteome,	pHV3	arCOG10160	6.7e-181	597.3	R	-	Predicted TIM-barrel enzyme	2	7	11	22	14	9	2	7	10	16	15	9
NC_013964.1_cds_WP_004041313.1_309	WP_004041313.1	8919295	HVO_RS01095	NC_013964.1	262061	263320	+	protein_coding	HVO_B0222	1259	PQQ enzyme repeat domain protein	NA	NA	NA	NA	NA	NA	NA	PQQ enzyme repeat domain protein (HVO_RS01095)				IPR002372:Pyrrolo-quinoline quinone repeat,IPR006311:Twin-arginine translocation pathway, signal sequence,IPR011047:Quinonprotein alcohol dehydrogenase-like superfamily,IPR018391:Pyrrolo-quinoline quinone beta-propeller repeat,IPR027295:Quinonprotein alcohol dehydrogenase-like domain	PF13360:PQQ-like domain,PF13570:PQQ-like domain		SM00564:PQQ	Complete proteome,Plasmid,Reference proteome,	pHV3	arCOG02492	1.2e-85	285.7	S	-	Secreted protein, with PKD repeat domain	0	0	1	1	5	1	0	0	0	2	0	1
NC_013964.1_cds_WP_004041317.1_305	WP_004041317.1	8919074	HVO_RS01075	NC_013964.1	258281	259222	+	protein_coding	HVO_B0218	941	branched-chain amino acid ABC transporter permease	NA	NA	NA	NA	NA	NA	NA	branched-chain amino acid ABC transporter permease (HVO_RS01075)		GO:0016021~integral component of membrane	GO:0005215~transporter activity	IPR001851:ABC transporter, permease	PF02653:Branched-chain amino acid transport system / permease component			Complete proteome,Membrane,Plasmid,Reference proteome,Transmembrane,Transmembrane helix,	pHV3	arCOG01270	1.7e-77	258.3	E	LivH	Branched-chain amino acid ABC-type transport system, permease component	0	3	1	4	1	3	1	0	0	2	1	2
NC_013964.1_cds_WP_004041318.1_304	WP_004041318.1	8919340	HVO_RS01070	NC_013964.1	256568	257998	+	protein_coding	HVO_B0217	1430	branched-chain amino acid ABC transporter substrate-binding protein	NA	NA	NA	NA	NA	NA	NA	branched-chain amino acid ABC transporter substrate-binding protein (HVO_RS01070)					PF13458:Periplasmic binding protein			Complete proteome,Plasmid,Reference proteome,	pHV3	arCOG01020	1.9e-52	176.4	E	LivK	ABC-type branched-chain amino acid transport system, periplasmic component	1	4	4	5	5	5	1	0	4	9	7	5
NC_013964.1_cds_WP_004041319.1_303	WP_004041319.1	8919228	HVO_RS01065	NC_013964.1	255149	256360	+	protein_coding	HVO_B0216	1211	hypothetical protein	NA	NA	NA	NA	NA	NA	NA	hypothetical protein (HVO_RS01065)				IPR008322:Uncharacterised protein family UPF0261	PF06792:Uncharacterised protein family (UPF0261)	PIRSF033271:uncharacterized conserved protein		Complete proteome,Plasmid,Reference proteome,	pHV3	arCOG09140	9.1e-204	674.7	S	-	Uncharacterized protein	2	3	2	2	2	8	2	2	3	4	8	8
NC_013964.1_cds_WP_004041323.1_299	WP_004041323.1	8919095	HVO_RS01045	NC_013964.1	246483	246692	+	protein_coding	HVO_B0212	209	hypothetical protein	NA	NA	NA	NA	NA	NA	NA	hypothetical protein (HVO_RS01045)								Complete proteome,Plasmid,Reference proteome,	pHV3	arCOG11392	0.026	12.6	S	-	Uncharacterized protein	0	14	25	7	21	0	0	9	6	25	22	36
NC_013964.1_cds_WP_004041327.1_295	WP_004041327.1	8919076	HVO_RS01025	NC_013964.1	242688	243539	-	protein_coding	HVO_B0208	851	xylose isomerase	NA	NA	NA	NA	NA	NA	NA	xylose isomerase (HVO_RS01025)			GO:0016853~isomerase activity	IPR013022:Xylose isomerase-like, TIM barrel domain	PF01261:Xylose isomerase-like TIM barrel			Complete proteome,Isomerase,Plasmid,Reference proteome,	pHV3	arCOG01900	2.2e-71	238.3	G	IolE	Sugar phosphate isomerase/epimerase	0	0	1	2	3	5	1	1	1	3	6	8
NC_013964.1_cds_WP_004041331.1_291	WP_004041331.1	8919334	HVO_RS01005	NC_013964.1	238093	238698	+	protein_coding	HVO_B0204	605	DedA family protein	NA	NA	NA	NA	NA	NA	NA	DedA family protein (HVO_RS01005)		GO:0016021~integral component of membrane			PF09335:SNARE associated Golgi protein			Complete proteome,Membrane,Plasmid,Reference proteome,Transmembrane,Transmembrane helix,	pHV3	arCOG03118	1.3e-34	117.5	S	-	Membrane protein DedA family	0	1	0	1	5	4	1	2	2	1	2	0
NC_013964.1_cds_WP_004041332.1_289	WP_004041332.1	8919243	HVO_RS00995	NC_013964.1	233832	234713	-	protein_coding	HVO_B0202	881	PAS domain-containing protein	NA	NA	NA	NA	NA	NA	NA	PAS domain-containing protein (HVO_RS00995)				IPR000014:PAS domain,IPR003018:GAF domain	PF13185:GAF domain			Coiled coil,Complete proteome,	pHV3	arCOG02334	2.6e-19	67.8	T	-	Signal transduction histidine kinase with PAS domain	4	15	7	6	8	14	1	6	8	8	15	10
NC_013964.1_cds_WP_004041333.1_288	WP_004041333.1	8919223	HVO_RS00990	NC_013964.1	232885	233649	-	protein_coding	HVO_B0201	764	ArcR family transcription regulator	NA	NA	NA	NA	NA	NA	NA	ArcR family transcription regulator (HVO_RS00990)				IPR011991:Winged helix-turn-helix DNA-binding domain,IPR014757:Transcription regulator IclR, C-terminal	PF01614:Bacterial transcriptional regulator			Complete proteome,Plasmid,Reference proteome,	pHV3	arCOG02798	6.5e-59	196.6	K	IclR	DNA-binding transcriptional regulator, IclR family	5	7	11	11	13	6	6	9	7	14	8	8
NC_013964.1_cds_WP_004041334.1_287	WP_004041334.1	8919141	HVO_RS00985	NC_013964.1	231494	232804	+	protein_coding	HVO_B0200	1310	malate synthase	Metabolism	Carbohydrate metabolism	00630 Glyoxylate and dicarboxylate metabolism	[PATH:hvo00630]	aceB2; malate synthase	K19282	aceB; bifunctional (S)-malyl-CoA lyase/thioesterase [EC:4.1.3.24 3.1.2.30]	malate synthase (HVO_RS00985)			GO:0004474~malate synthase activity	IPR005000:Aldehyde-lyase domain,IPR011206:Citrate lyase, beta subunit,IPR015813:Pyruvate/Phosphoenolpyruvate kinase-like domain	PF03328:HpcH/HpaI aldolase/citrate lyase family			Acyltransferase,Complete proteome,Plasmid,Reference proteome,Transferase,	pHV3	arCOG00760	1.8e-114	379.9	G	Mcl/CitE	Beta-methylmalyl-CoA lyase, Citrate lyase beta subunit family	0	2	6	6	8	10	0	1	8	9	11	6
NC_013964.1_cds_WP_004041335.1_286	WP_004041335.1	8919055	HVO_RS00980	NC_013964.1	230208	230630	+	protein_coding	HVO_B0199	422	tRNA-specific adenosine deaminase	NA	NA	NA	NA	NA	NA	NA	tRNA-specific adenosine deaminase (HVO_RS00980)	GO:0002100~tRNA wobble adenosine to inosine editing		GO:0008251~tRNA-specific adenosine deaminase activity,GO:0008270~zinc ion binding	IPR002125:CMP/dCMP deaminase, zinc-binding,IPR016193:Cytidine deaminase-like	PF14437:MafB19-like deaminase			Complete proteome,	pHV3	arCOG01488	4.6e-36	122.5	J	TadA	tRNA(Arg) A34 adenosine deaminase TadA	3	6	23	61	46	31	5	5	27	77	44	12
NC_013964.1_cds_WP_004041336.1_285	WP_004041336.1	8919112	HVO_RS00975	NC_013964.1	227816	229012	-	protein_coding	HVO_B0198	1196	iron ABC transporter substrate-binding protein	Environmental Information Processing	Membrane transport	02010 ABC transporters	[PATH:hvo02010]	ABC-type transport system periplasmic substrate-binding protein (probable substrate iron-III)	K02016	ABC.FEV.S; iron complex transport system substrate-binding protein	iron ABC transporter substrate-binding protein (HVO_RS00975)				IPR002491:ABC transporter periplasmic binding domain	PF01497:Periplasmic binding protein			Complete proteome,Plasmid,Reference proteome,	pHV3	arCOG06180	5.3e-75	251.3	P	FepB	ABC-type Fe3+-hydroxamate transport system, periplasmic component	2	3	4	112	218	228	1	3	8	89	209	219
NC_013964.1_cds_WP_004041337.1_284	WP_004041337.1	8919036	HVO_RS00970	NC_013964.1	226697	227809	-	protein_coding	HVO_B0197	1112	iron ABC transporter permease	Environmental Information Processing	Membrane transport	02010 ABC transporters	[PATH:hvo02010]	ABC-type transport system permease protein (probable substrate iron-III)	K02015	ABC.FEV.P; iron complex transport system permease protein	iron ABC transporter permease (HVO_RS00970)		GO:0016021~integral component of membrane	GO:0005215~transporter activity	IPR000522:ABC transporter, permease protein	PF01032:FecCD transport family			Complete proteome,Membrane,Plasmid,Reference proteome,Transmembrane,Transmembrane helix,	pHV3	arCOG01007	3.2e-88	293.5	P	FepD	ABC-type Fe3+-siderophore transport system, permease component	2	1	4	11	17	12	1	1	2	4	13	15
NC_013964.1_cds_WP_004041338.1_283	WP_004041338.1	8919077	HVO_RS00965	NC_013964.1	225692	226651	+	protein_coding	HVO_B0196	959	signal transduction histidine kinase	NA	NA	NA	NA	NA	NA	NA	signal transduction histidine kinase (HVO_RS00965)			GO:0016301~kinase activity	IPR003594:Histidine kinase-like ATPase, ATP-binding domain,IPR004358:Signal transduction histidine kinase-related protein, C-terminal,IPR005467:Signal transduction histidine kinase, core	PF02518:Histidine kinase-, DNA gyrase B-, and HSP90-like ATPase		SM00387:HATPase_c	Complete proteome,Kinase,Plasmid,Reference proteome,Transferase,	pHV3	arCOG02364	5.3e-93	309.5	T	-	Signal transduction histidine kinase, contains PAS domain	25	58	44	51	63	56	28	53	40	48	74	35
NC_013964.1_cds_WP_004041339.1_282	WP_004041339.1	8919350	HVO_RS00960	NC_013964.1	225456	225641	-	protein_coding	HVO_B0195	185	hypothetical protein	NA	NA	NA	NA	NA	NA	NA	hypothetical protein (HVO_RS00960)								Complete proteome,Plasmid,Reference proteome,	pHV3	NA	NA	NA	NA	NA	NA	81	153	68	114	151	232	86	158	107	133	80	383
NC_013964.1_cds_WP_004041340.1_281	WP_004041340.1	8919226	HVO_RS00955	NC_013964.1	224177	225361	-	protein_coding	HVO_B0194	1184	hypothetical protein	NA	NA	NA	NA	NA	NA	NA	hypothetical protein (HVO_RS00955)								Complete proteome,Plasmid,Reference proteome,	pHV3	arCOG02470	6e-67	224.3	M	LolA	Outer membrane lipoprotein-sorting protein	117	140	87	78	141	142	109	132	93	112	172	112
NC_013964.1_cds_WP_004041341.1_280	WP_004041341.1	8919133	HVO_RS00950	NC_013964.1	223453	223824	-	protein_coding	HVO_B0193	371	transcriptional regulator	NA	NA	NA	NA	NA	NA	NA	transcriptional regulator (HVO_RS00950)				IPR011991:Winged helix-turn-helix DNA-binding domain	PF12840:Helix-turn-helix domain			Complete proteome,Plasmid,Reference proteome,	pHV3	arCOG03065	3.6e-41	137.6	K	ArsR	Transcriptional regulator containing HTH domain, ArsR family	96	560	1455	2625	1455	1322	127	531	1319	2946	1633	1567
NC_013964.1_cds_WP_004041342.1_279	WP_004041342.1	8919151	HVO_RS00945	NC_013964.1	223140	223451	-	protein_coding	HVO_B0192	311	hypothetical protein	NA	NA	NA	NA	NA	NA	NA	hypothetical protein (HVO_RS00945)		GO:0016021~integral component of membrane						Complete proteome,Membrane,Plasmid,Reference proteome,Transmembrane,Transmembrane helix,	pHV3	arCOG03916	1.3e-30	103.4	S	-	Uncharacterized membrane protein	20	45	123	140	117	126	11	33	133	112	116	135
NC_013964.1_cds_WP_004041343.1_278	WP_004041343.1	8919067	HVO_RS00940	NC_013964.1	221606	223030	+	protein_coding	HVO_B0191	1424	hypothetical protein	NA	NA	NA	NA	NA	NA	NA	hypothetical protein (HVO_RS00940)		GO:0016021~integral component of membrane						Complete proteome,Membrane,Plasmid,Reference proteome,Transmembrane,Transmembrane helix,	pHV3	arCOG03920	1.3e-109	364.7	S	-	Uncharacterized membrane protein	1	1	3	6	3	2	1	2	3	5	4	2
NC_013964.1_cds_WP_004041345.1_276	WP_004041345.1	8919347	HVO_RS00935	NC_013964.1	220517	221257	+	protein_coding	HVO_B0190	740	sulfate ABC transporter ATP-binding protein	Environmental Information Processing	Cellular community - prokaryotes	02024 Quorum sensing	[PATH:hvo02024]	ABC-type transport system ATP-binding protein	K02052	ABC.SP.A; putative spermidine/putrescine transport system ATP-binding protein	pseudo (HVO_RS00935)									pHV3	arCOG00177	8e-100	331.8	E	PotA	ABC-type spermidine/putrescine transport system, ATPase component	0	0	1	5	0	3	1	0	4	1	1	1
NC_013964.1_cds_WP_004041348.1_273	WP_004041348.1	8919278	HVO_RS00920	NC_013964.1	217583	218686	+	protein_coding	HVO_B0187	1103	ABC transporter substrate-binding protein	Environmental Information Processing	Cellular community - prokaryotes	02024 Quorum sensing	[PATH:hvo02024]	ABC-type transport system periplasmic substrate-binding protein	K02055	ABC.SP.S; putative spermidine/putrescine transport system substrate-binding protein	sulfate ABC transporter substrate-binding protein (HVO_RS00920)				IPR006311:Twin-arginine translocation pathway, signal sequence				Complete proteome,Plasmid,Reference proteome,	pHV3	arCOG00227	2.9e-70	235	P	AfuA	ABC-type Fe3+ transport system, periplasmic component	1	0	0	1	1	2	1	1	1	2	2	1
NC_013964.1_cds_WP_004041349.1_272	WP_004041349.1	8919221	HVO_RS00915	NC_013964.1	216268	217164	+	protein_coding	HVO_B0186	896	nickel ABC transporter permease	Environmental Information Processing	Cellular community - prokaryotes	02024 Quorum sensing	[PATH:hvo02024]	dppC14; ABC-type transport system permease protein (probable substrate dipeptides/oligopeptides)	K02034	ABC.PE.P1; peptide/nickel transport system permease protein	nickel ABC transporter permease (HVO_RS00915)	GO:0006810~transport	GO:0005886~plasma membrane,GO:0016021~integral component of membrane		IPR000515:Binding-protein-dependent transport systems inner membrane component,IPR025966:Oligopeptide transport permease C-like, N-terminal domain	PF00528:Binding-protein-dependent transport system inner membrane component,PF12911:N-terminal TM domain of oligopeptide transport permease C			Complete proteome,Membrane,Plasmid,Reference proteome,Transmembrane,Transmembrane helix,Transport,	pHV3	arCOG00748	4.5e-98	325.6	E	DppC	ABC-type dipeptide/oligopeptide/nickel transport system, permease component	2	1	1	1	0	14	1	1	1	1	3	3
NC_013964.1_cds_WP_004041352.1_269	WP_004041352.1	8919355	HVO_RS00900	NC_013964.1	212651	213388	+	protein_coding	HVO_B0183	737	racemase	Metabolism	Amino acid metabolism	00250 Alanine, aspartate and glutamate metabolism	[PATH:hvo00250]	racD; aspartate racemase	K01779	racD; aspartate racemase [EC:5.1.1.13]	racemase (HVO_RS00900)	GO:0006520~cellular amino acid metabolic process		GO:0047689~aspartate racemase activity	IPR001920:Asp/Glu racemase,IPR004380:Aspartate racemase,IPR015942:Asp/Glu/hydantoin racemase	PF01177:Asp/Glu/Hydantoin racemase			Complete proteome,Isomerase,Plasmid,Reference proteome,	pHV3	arCOG02005	1.2e-79	265.1	M	RacX	Aspartate racemase	4	13	10	31	28	24	8	14	14	64	32	32
NC_013964.1_cds_WP_004041352.1_269	WP_004041352.1	8919355	HVO_RS00900	NC_013964.1	212651	213388	+	protein_coding	HVO_B0183	737	racemase	Metabolism	Metabolism of terpenoids and polyketides	01054 Nonribosomal peptide structures	[PATH:hvo01054]	racD; aspartate racemase	K01779	racD; aspartate racemase [EC:5.1.1.13]	racemase (HVO_RS00900)	GO:0006520~cellular amino acid metabolic process		GO:0047689~aspartate racemase activity	IPR001920:Asp/Glu racemase,IPR004380:Aspartate racemase,IPR015942:Asp/Glu/hydantoin racemase	PF01177:Asp/Glu/Hydantoin racemase			Complete proteome,Isomerase,Plasmid,Reference proteome,	pHV3	arCOG02005	1.2e-79	265.1	M	RacX	Aspartate racemase	4	13	10	31	28	24	8	14	14	64	32	32
NC_013964.1_cds_WP_004041353.1_268	WP_004041353.1	8919290	HVO_RS00895	NC_013964.1	211615	212589	+	protein_coding	HVO_B0182	974	deoxyhypusine synthase	NA	NA	NA	NA	NA	NA	NA	deoxyhypusine synthase (HVO_RS00895)	GO:0008612~peptidyl-lysine modification to peptidyl-hypusine,GO:0050983~deoxyhypusine biosynthetic process from spermidine		GO:0034038~deoxyhypusine synthase activity	IPR002773:Deoxyhypusine synthase,IPR022899:Deoxyhypusine synthase, putative, archaeal	PF01916:Deoxyhypusine synthase			Complete proteome,Hypusine biosynthesis,NAD,Plasmid,Reference proteome,Transferase,	pHV3	arCOG04142	3.8e-86	287	O	DYS1	Deoxyhypusine synthase	6	3	28	26	17	12	2	3	37	16	14	8
NC_013964.1_cds_WP_004041354.1_267	WP_004041354.1	8919015	HVO_RS00890	NC_013964.1	211074	211517	+	protein_coding	HVO_B0181	443	Fjo21	NA	NA	NA	NA	NA	NA	NA	Fjo21 (HVO_RS00890)		GO:0016021~integral component of membrane			PF07681:DoxX			Complete proteome,Membrane,Plasmid,Reference proteome,Transmembrane,Transmembrane helix,	pHV3	arCOG08977	3.8e-67	222.5	S	-	Uncharacterized membrane protein	7	3	3	2	2	9	1	3	0	7	9	3
NC_013964.1_cds_WP_004041361.1_260	WP_004041361.1	8919011	HVO_RS00855	NC_013964.1	202650	203291	-	protein_coding	HVO_B0174	641	hypothetical protein	NA	NA	NA	NA	NA	NA	NA	hypothetical protein (HVO_RS00855)								Complete proteome,Plasmid,Reference proteome,	pHV3	arCOG02804	1.6e-67	224.9	S	-	Uncharacterized protein	3	2	4	9	6	10	4	3	3	6	5	14
NC_013964.1_cds_WP_004041362.1_259	WP_004041362.1	8919140	HVO_RS00850	NC_013964.1	200301	202289	-	protein_coding	HVO_B0173	1988	hypothetical protein	NA	NA	NA	NA	NA	NA	NA	hypothetical protein (HVO_RS00850)								Coiled coil,Complete proteome,Plasmid,Reference proteome,	pHV3	arCOG02568	0.072	9.6	R	-	Secreted protein with beta-propeller repeat domain	1	1	1	0	2	1	0	2	1	1	2	2
NC_013964.1_cds_WP_004041364.1_257	WP_004041364.1	8919102	HVO_RS00840	NC_013964.1	198163	198486	+	protein_coding	HVO_B0171	323	hypothetical protein	NA	NA	NA	NA	NA	NA	NA	hypothetical protein (HVO_RS00840)								Complete proteome,Plasmid,Reference proteome,	pHV3	arCOG09288	1.5e-31	106.7	S	-	Uncharacterized protein	19	23	17	24	15	24	24	23	27	30	40	35
NC_013964.1_cds_WP_004041369.1_252	WP_004041369.1	8919300	HVO_RS00815	NC_013964.1	193290	194105	+	protein_coding	HVO_B0166	815	hypothetical protein	NA	NA	NA	NA	NA	NA	NA	hypothetical protein (HVO_RS00815)		GO:0016021~integral component of membrane,GO:0042597~periplasmic space	GO:0020037~heme binding	IPR017838:DMSO reductase family, type II, haem b-binding subunit,IPR019020:Cytochrome c-552/DMSO reductase-like, haem-binding domain	PF09459:Ethylbenzene dehydrogenase		SM00887:SM00887	Complete proteome,Membrane,Plasmid,Reference proteome,Transmembrane,Transmembrane helix,	pHV3	arCOG04198	9.3e-84	279.2	Q	-	Ethylbenzene dehydrogenase	0	1	0	0	1	2	0	0	1	3	2	1
NC_013964.1_cds_WP_004041370.1_251	WP_004041370.1	8919108	HVO_RS00810	NC_013964.1	192162	193232	+	protein_coding	HVO_B0165	1070	respiratory nitrate reductase subunit beta	NA	NA	NA	NA	NA	NA	NA	respiratory nitrate reductase subunit beta (HVO_RS00810)	GO:0009061~anaerobic respiration	GO:0042597~periplasmic space	GO:0008940~nitrate reductase activity,GO:0051536~iron-sulfur cluster binding	IPR017839:DMSO reductase family, type II, iron-sulphur subunit,IPR017896:4Fe-4S ferredoxin-type, iron-sulpur binding domain	PF13247:4Fe-4S dicluster domain			Complete proteome,Oxidoreductase,Plasmid,Reference proteome,	pHV3	arCOG01501	4.7e-138	458.5	C	NarY	Nitrate reductase beta subunit	2	1	3	2	1	1	1	1	2	2	2	2
NC_013964.1_cds_WP_004041371.1_250	WP_004041371.1	8919365	HVO_RS00805	NC_013964.1	189214	192165	+	protein_coding	HVO_B0164	2951	nitrate reductase	NA	NA	NA	NA	NA	NA	NA	nitrate reductase (HVO_RS00805)			GO:0008940~nitrate reductase activity,GO:0030151~molybdenum ion binding,GO:0051539~4 iron, 4 sulfur cluster binding	IPR006656:Molybdopterin oxidoreductase,IPR006657:Molydopterin dinucleotide-binding domain,IPR006963:Molybdopterin oxidoreductase, 4Fe-4S domain,IPR009010:Aspartate decarboxylase-like domain,IPR017840:DMSO reductase family, type II, molybdopterin subunit,IPR027467:Molybdopterin oxidoreductase, molybdopterin cofactor binding site	PF00384:Molybdopterin oxidoreductase,PF01568:Molydopterin dinucleotide binding domain		SM00926:SM00926	Complete proteome,Oxidoreductase,Plasmid,Reference proteome,	pHV3	arCOG01497	0	1218.7	C	NarG	Nitrate reductase alpha subunit	0	1	1	2	2	3	0	1	2	4	3	2
NC_013964.1_cds_WP_004041372.1_249	WP_004041372.1	8919068	HVO_RS00800	NC_013964.1	189005	189217	+	protein_coding	HVO_B0163	212	hypothetical protein	NA	NA	NA	NA	NA	NA	NA	hypothetical protein (HVO_RS00800)		GO:0016021~integral component of membrane						Complete proteome,Membrane,Plasmid,Reference proteome,Transmembrane,Transmembrane helix,	pHV3	arCOG09179	2.4e-32	108.3	S	-	Uncharacterized protein	0	0	0	0	0	0	0	0	0	0	11	0
NC_013964.1_cds_WP_004041375.1_246	WP_004041375.1	8919254	HVO_RS00785	NC_013964.1	186336	186911	+	protein_coding	HVO_B0160	575	hypothetical protein	NA	NA	NA	NA	NA	NA	NA	hypothetical protein (HVO_RS00785)		GO:0016021~integral component of membrane						Complete proteome,Membrane,Plasmid,Reference proteome,Transmembrane,Transmembrane helix,	pHV3	arCOG08123	4.9e-102	337.2	S	-	Uncharacterized membrane protein	7	8	3	2	4	38	2	3	5	7	6	21
NC_013964.1_cds_WP_004041376.1_245	WP_004041376.1	8919217	HVO_RS00780	NC_013964.1	185436	186071	-	protein_coding	HVO_B0159	635	bacterio-opsin activator-like protein	NA	NA	NA	NA	NA	NA	NA	bacterio-opsin activator-like protein (HVO_RS00780)				IPR007050:Transcription regulator HTH, bacterioopsin,IPR011991:Winged helix-turn-helix DNA-binding domain	PF04967:HTH DNA binding domain			Complete proteome,	pHV3	arCOG02280	1.1e-30	105.1	K	-	Transcriptional regulator, contains HTH domain	8	6	18	69	60	51	5	9	43	79	73	75
NC_013964.1_cds_WP_004041380.1_243	WP_004041380.1	25143364	HVO_RS00770	NC_013964.1	181542	182090	+	protein_coding	N/A	548	hypothetical protein	NA	NA	NA	NA	NA	NA	NA	hypothetical protein (HVO_RS00770)				IPR011991:Winged helix-turn-helix DNA-binding domain				Complete proteome,	pHV3	arCOG09362	2.8e-99	328.2	S	-	Uncharacterized protein	7	3	141	129	117	108	6	9	133	122	85	79
NC_013964.1_cds_WP_004041381.1_242	WP_004041381.1	8919260	HVO_RS00765	NC_013964.1	179511	181244	-	protein_coding	HVO_B0155	1733	ISNCY family transposase ISHvo14	NA	NA	NA	NA	NA	NA	NA	transposase (HVO_RS00765)	GO:0006313~transposition, DNA-mediated		GO:0003677~DNA binding,GO:0004803~transposase activity	IPR002559:Transposase, IS4-like,IPR012337:Ribonuclease H-like domain	PF01609:Transposase DDE domain			Complete proteome,Plasmid,Reference proteome,	pHV3	arCOG06160	4.5e-74	248	X	-	IS4 transposase	0	3	9	12	9	3	1	2	9	8	8	10
NC_013964.1_cds_WP_004041382.1_241	WP_004041382.1	8919315	HVO_RS00760	NC_013964.1	175343	179248	+	protein_coding	HVO_B0154	3905	11-domain light and oxygen sensing his kinase	NA	NA	NA	NA	NA	NA	NA	histidine kinase (HVO_RS00760)									pHV3	arCOG02369	3.6e-114	379.8	T	-	Signal transduction histidine kinase	13	18	23	30	32	41	10	17	21	28	30	36
NC_013964.1_cds_WP_004041383.1_240	WP_004041383.1	25143363	HVO_RS00755	NC_013964.1	174818	175231	-	protein_coding	N/A	413	response regulator	NA	NA	NA	NA	NA	NA	NA	response regulator (HVO_RS00755)	GO:0000160~phosphorelay signal transduction system	GO:0005622~intracellular	GO:0016301~kinase activity	IPR001789:Signal transduction response regulator, receiver domain,IPR011006:CheY-like superfamily	PF00072:Response regulator receiver domain		SM00448:REC	Complete proteome,Kinase,Transferase,	pHV3	arCOG02595	1.1e-33	113.2	T	OmpR	REC domain	219	351	595	811	782	760	152	268	791	793	703	509
NC_013964.1_cds_WP_004041384.1_239	WP_004041384.1	8919325	HVO_RS00750	NC_013964.1	173598	174764	-	protein_coding	HVO_B0153A	1166	hypothetical protein	NA	NA	NA	NA	NA	NA	NA	hypothetical protein (HVO_RS00750)	GO:0045227~capsule polysaccharide biosynthetic process	GO:0016021~integral component of membrane		IPR008338:Capsule biosynthesis protein CapC	PF14102:Capsule biosynthesis CapC			Complete proteome,Membrane,Plasmid,Reference proteome,Transmembrane,Transmembrane helix,	pHV3	arCOG06250	1.1e-144	479.9	S	-	Uncharacterized membrane protein	17	20	35	41	41	49	12	19	25	46	38	31
NC_013964.1_cds_WP_004041385.1_238	WP_004041385.1	8919028	HVO_RS00745	NC_013964.1	171961	173271	-	protein_coding	HVO_B0153	1310	Mur ligase family CapB protein	NA	NA	NA	NA	NA	NA	NA	Mur ligase family CapB protein (HVO_RS00745)	GO:0009058~biosynthetic process		GO:0005524~ATP binding,GO:0016874~ligase activity	IPR013221:Mur ligase, central	PF08245:Mur ligase middle domain			Complete proteome,Ligase,	pHV3	arCOG06251	1.3e-183	607.8	M	FtsI,FolC	UDP-N-acetylmuramyl tripeptide synthase and Folylpolyglutamate synthase	22	40	61	89	76	92	16	21	61	84	84	81
NC_013964.1_cds_WP_004061785.1_113	WP_004061785.1	8919100	HVO_RS00125	NC_013964.1	29918	30787	+	protein_coding	HVO_B0027	869	fumarylacetoacetate hydrolase	Metabolism	Carbohydrate metabolism	00040 Pentose and glucuronate interconversions	[PATH:hvo00040]	2-keto-3-deoxyxylonate dehydratase	K14259	kdxD; 2-dehydro-3-deoxy-D-arabinonate dehydratase [EC:4.2.1.141]	fumarylacetoacetate hydrolase (HVO_RS00125)	GO:0042843~D-xylose catabolic process		GO:0016829~lyase activity,GO:0046872~metal ion binding	IPR011234:Fumarylacetoacetase, C-terminal-related	PF01557:Fumarylacetoacetate (FAA) hydrolase family			Carbohydrate metabolism,Complete proteome,Lyase,Metal-binding,Plasmid,Reference proteome,	pHV3	arCOG00236	2.8e-116	385.7	G	-	2-keto-3-deoxyarabinoate/xylonate dehydratase	0	1	2	1	2	2	0	0	1	2	1	1
NC_013964.1_cds_WP_006600083.1_353	WP_006600083.1	8919065	HVO_RS01310	NC_013964.1	321772	322128	+	protein_coding	HVO_B0269	356	hypothetical protein	NA	NA	NA	NA	NA	NA	NA	hypothetical protein (HVO_RS01310)		GO:0016021~integral component of membrane						Complete proteome,Membrane,Plasmid,Reference proteome,Transmembrane,Transmembrane helix,	pHV3	arCOG04975	9.9e-21	71.7	S	-	Uncharacterized membrane protein	12	10	10	23	18	12	6	15	6	6	17	8
NC_013964.1_cds_WP_006600104.1_316	WP_006600104.1	8919236	HVO_RS01125	NC_013964.1	270910	271785	+	protein_coding	HVO_B0229	875	sugar ABC transporter permease	NA	NA	NA	NA	NA	NA	NA	ABC transporter permease (HVO_RS01125)									pHV3	arCOG00157	2.2e-72	241.4	G	UgpA	ABC-type sugar transport system, permease component	0	1	3	3	1	2	1	2	1	1	3	2
NC_013964.1_cds_WP_013034932.1_337	WP_013034932.1	8919203	HVO_RS01230	NC_013964.1	298058	299281	+	protein_coding	HVO_B0251	1223	MFS transporter	NA	NA	NA	NA	NA	NA	NA	MFS transporter permease (HVO_RS01230)	GO:0055085~transmembrane transport	GO:0016021~integral component of membrane	GO:0005215~transporter activity	IPR005829:Sugar transporter, conserved site,IPR011701:Major facilitator superfamily,IPR020846:Major facilitator superfamily domain	PF07690:Major Facilitator Superfamily			Complete proteome,Membrane,Transmembrane,Transmembrane helix,	pHV3	arCOG00130	2.3e-55	185.6	G	-	MFS family permease	0	0	2	3	2	1	0	0	1	2	2	2
NC_013964.1_cds_WP_013034936.1_244	WP_013034936.1	8919079	HVO_RS00775	NC_013964.1	182603	183952	-	protein_coding	HVO_B0157	1349	IS4 family transposase	NA	NA	NA	NA	NA	NA	NA	IS4 family transposase (HVO_RS00775)	GO:0006313~transposition, DNA-mediated		GO:0003677~DNA binding,GO:0004803~transposase activity	IPR002559:Transposase, IS4-like,IPR012337:Ribonuclease H-like domain,IPR014736:Transposase, Tn5-like, core	PF01609:Transposase DDE domain			Complete proteome,Plasmid,Reference proteome,	pHV3	arCOG03902	4.6e-218	721.8	X	-	IS4 transposase	1	2	4	6	5	3	2	4	8	2	7	6
NC_013964.1_cds_WP_013034939.1_270	WP_013034939.1	8919111	HVO_RS00905	NC_013964.1	213673	215244	+	protein_coding	HVO_B0184	1571	peptide ABC transporter substrate-binding protein	Environmental Information Processing	Cellular community - prokaryotes	02024 Quorum sensing	[PATH:hvo02024]	dppA14; ABC-type transport system periplasmic substrate-binding protein (probable substrate dipeptides/oligopeptides)	K02035	ABC.PE.S; peptide/nickel transport system substrate-binding protein	peptide ABC transporter substrate-binding protein (HVO_RS00905)	GO:0055085~transmembrane transport	GO:0043190~ATP-binding cassette (ABC) transporter complex		IPR000914:Bacterial extracellular solute-binding protein, family 5	PF00496:Bacterial extracellular solute-binding proteins, family 5 Middle	PIRSF002741:peptide binding protein, MppA type		Complete proteome,Plasmid,Reference proteome,	pHV3	arCOG01534	2.2e-107	358.1	E	DdpA	ABC-type transport system, periplasmic component	6	5	6	4	10	70	6	6	5	4	7	74
NC_013964.1_cds_WP_013034945.1_201	WP_013034945.1	8919118	HVO_RS00560	NC_013964.1	129270	130067	+	protein_coding	HVO_B0116	797	short-chain family oxidoreductase	NA	NA	NA	NA	NA	NA	NA	short-chain family oxidoreductase (HVO_RS00560)			GO:0016491~oxidoreductase activity	IPR002347:Glucose/ribitol dehydrogenase,IPR016040:NAD(P)-binding domain,IPR020904:Short-chain dehydrogenase/reductase, conserved site				Complete proteome,Oxidoreductase,Plasmid,Reference proteome,	pHV3	arCOG01259	3.9e-72	240.3	I	FabG	Short-chain alcohol dehydrogenase	0	0	1	1	2	2	0	2	1	4	1	4
NC_013964.1_cds_WP_013034948.1_314	WP_013034948.1	8919313	HVO_RS01115	NC_013964.1	268117	269256	-	protein_coding	HVO_B0227	1139	ABC transporter ATP-binding protein	Environmental Information Processing	Membrane transport	02010 ABC transporters	[PATH:hvo02010]	tsgD9; ABC-type transport system ATP-binding protein (probable substrate sugar)	K10112	msmX; multiple sugar transport system ATP-binding protein	ABC transporter ATP-binding protein (HVO_RS01115)		GO:0043190~ATP-binding cassette (ABC) transporter complex	GO:0005524~ATP binding,GO:0016820~hydrolase activity, acting on acid anhydrides, catalyzing transmembrane movement of substances,GO:0016887~ATPase activity	IPR003439:ABC transporter-like,IPR003593:AAA+ ATPase domain,IPR008995:Molybdate/tungstate binding, C-terminal,IPR013611:Transport-associated OB, type 2,IPR027417:P-loop containing nucleoside triphosphate hydrolase	PF00005:ABC transporter,PF08402:TOBE domain		SM00382:AAA	ATP-binding,Complete proteome,Nucleotide-binding,	pHV3	arCOG00177	2.5e-119	395.9	E	PotA	ABC-type spermidine/putrescine transport system, ATPase component	3	5	15	16	23	13	2	6	13	25	20	20
NC_013964.1_cds_WP_013034952.1_364	WP_013034952.1	31787383	HVO_RS19690	NC_013964.1	331999	332268	+	protein_coding	HVO_B0281	269	hypothetical protein	NA	NA	NA	NA	NA	NA	NA	NA	NA	NA	NA	NA	NA	NA	NA	NA	pHV3	NA	NA	NA	NA	NA	NA	0	3	4	12	4	0	0	0	14	0	0	0
NC_013964.1_cds_WP_013034953.1_105	WP_013034953.1	8919210	HVO_RS00085	NC_013964.1	18522	19892	+	protein_coding	HVO_B0019	1370	sodium:sulfate symporter	NA	NA	NA	NA	NA	NA	NA	sodium:sulfate symporter (HVO_RS00085)	GO:0006814~sodium ion transport,GO:0055085~transmembrane transport	GO:0016021~integral component of membrane	GO:0005215~transporter activity	IPR001898:Sodium/sulphate symporter	PF00939:Sodium:sulfate symporter transmembrane region			Complete proteome,Membrane,Plasmid,Reference proteome,Transmembrane,Transmembrane helix,	pHV3	arCOG00238	3.5e-32	109.4	P	ArsB	Na+/H+ antiporter NhaD or related arsenite permease	1	1	2	3	3	1	1	1	1	4	2	2
NC_013964.1_cds_WP_013034963.1_236	WP_013034963.1	8919280	HVO_RS00735	NC_013964.1	170084	171253	-	protein_coding	HVO_B0152	1169	IS4 family transposase	NA	NA	NA	NA	NA	NA	NA	IS4 family transposase (HVO_RS00735)								Complete proteome,Plasmid,Reference proteome,	pHV3	arCOG06380	9.9e-81	267.5	X	-	Transposase	1	3	15	17	18	5	2	4	14	13	14	7
NC_013964.1_cds_WP_013034969.1_271	WP_013034969.1	8919059	HVO_RS00910	NC_013964.1	215327	216271	+	protein_coding	HVO_B0185	944	glutathione ABC transporter permease	Environmental Information Processing	Cellular community - prokaryotes	02024 Quorum sensing	[PATH:hvo02024]	dppB14; ABC-type transport system permease protein (probable substrate dipeptides/oligopeptides)	K02033	ABC.PE.P; peptide/nickel transport system permease protein	glutathione ABC transporter permease (HVO_RS00910)	GO:0006810~transport	GO:0005886~plasma membrane,GO:0016021~integral component of membrane		IPR000515:Binding-protein-dependent transport systems inner membrane component	PF00528:Binding-protein-dependent transport system inner membrane component			Complete proteome,Membrane,Plasmid,Reference proteome,Transmembrane,Transmembrane helix,Transport,	pHV3	arCOG00751	7.9e-91	302.4	E	DppB	ABC-type dipeptide/oligopeptide/nickel transport system, permease component	1	1	1	1	1	8	1	1	0	1	4	20
NC_013964.1_cds_WP_013034971.1_138	WP_013034971.1	8919146	HVO_RS00245	NC_013964.1	62067	64187	+	protein_coding	HVO_B0051	2120	magnesium chelatase	Metabolism	Metabolism of cofactors and vitamins	00860 Porphyrin and chlorophyll metabolism	[PATH:hvo00860]	hmcA; protporphyrin IX magnesium chelatase	K03404	chlD; magnesium chelatase subunit D [EC:6.6.1.1]	magnesium chelatase (HVO_RS00245)			GO:0016829~lyase activity	IPR000523:Magnesium chelatase, ChlI subunit,IPR002035:von Willebrand factor, type A,IPR003593:AAA+ ATPase domain,IPR027417:P-loop containing nucleoside triphosphate hydrolase	PF01078:Magnesium chelatase, subunit ChlI,PF13519:von Willebrand factor type A domain		SM00327:VWA,SM00382:AAA	Complete proteome,Lyase,Plasmid,Reference proteome,	pHV3	arCOG00438	9.8e-158	523.5	R	-	AAA family ATPase	1	1	2	2	6	8	1	1	2	2	7	10
NC_013964.1_cds_WP_013034978.1_172	WP_013034978.1	8919199	HVO_RS00415	NC_013964.1	97312	98739	+	protein_coding	HVO_B0086	1427	choline-sulfatase	NA	NA	NA	NA	NA	NA	NA	arylsulfatase (HVO_RS00415)	GO:0008152~metabolic process		GO:0008484~sulfuric ester hydrolase activity	IPR000917:Sulfatase,IPR017849:Alkaline phosphatase-like, alpha/beta/alpha,IPR017850:Alkaline-phosphatase-like, core domain,IPR024607:Sulfatase, conserved site	PF00884:Sulfatase			Complete proteome,	pHV3	arCOG02787	8.4e-30	102.5	P	-	Arylsulfatase A or related enzyme	0	2	1	3	1	1	0	1	0	4	2	2
NC_013964.1_cds_WP_013034980.1_223	WP_013034980.1	8919372	HVO_RS00670	NC_013964.1	152981	154204	-	protein_coding	HVO_B0138	1223	PQQ repeat protein	NA	NA	NA	NA	NA	NA	NA	PQQ repeat protein (HVO_RS00670)				IPR002372:Pyrrolo-quinoline quinone repeat,IPR011047:Quinonprotein alcohol dehydrogenase-like superfamily,IPR018391:Pyrrolo-quinoline quinone beta-propeller repeat,IPR027295:Quinonprotein alcohol dehydrogenase-like domain	PF13360:PQQ-like domain		SM00564:PQQ	Complete proteome,Plasmid,Reference proteome,	pHV3	arCOG02482	1.1e-53	180.7	X	-	Phage tail protein P2-like contains WD40/PQQ-like beta propeller repeats	1	1	1	2	2	1	1	1	0	3	6	1
NC_013964.1_cds_WP_013034983.1_188	WP_013034983.1	8919330	HVO_RS00495	NC_013964.1	114891	115958	+	protein_coding	HVO_B0102	1067	glycosyl hydrolase family 88	NA	NA	NA	NA	NA	NA	NA	glycosyl hydrolase family 88 (HVO_RS00495)			GO:0016787~hydrolase activity	IPR008928:Six-hairpin glycosidase-like,IPR010905:Glycosyl hydrolase, family 88,IPR012341:Six-hairpin glycosidase	PF07470:Glycosyl Hydrolase Family 88			Complete proteome,Hydrolase,Plasmid,Reference proteome,	pHV3	arCOG10324	1.2e-206	683.7	M	-	Rhamnogalacturonyl hydrolase YesR	1	4	5	7	8	2	1	3	5	7	8	5
NC_013964.1_cds_WP_013034985.1_333	WP_013034985.1	8919212	HVO_RS01210	NC_013964.1	293433	294044	-	protein_coding	HVO_B0245	611	molybdenum cofactor guanylyltransferase	Metabolism	Metabolism of cofactors and vitamins	00790 Folate biosynthesis	[PATH:hvo00790]	mobA1; molybdopterin-guanine dinucleotide biosynthesis protein A	K03752	mobA; molybdenum cofactor guanylyltransferase [EC:2.7.7.77]	molybdenum cofactor guanylyltransferase (HVO_RS01210)	GO:0006777~Mo-molybdopterin cofactor biosynthetic process	GO:0005737~cytoplasm	GO:0005525~GTP binding,GO:0046872~metal ion binding,GO:0061603~molybdenum cofactor guanylyltransferase activity	IPR013482:Molybdenum cofactor guanylyltransferase,IPR025877:MobA-like NTP transferase domain	PF12804:MobA-like NTP transferase domain			Complete proteome,Cytoplasm,GTP-binding,Magnesium,Metal-binding,Molybdenum cofactor biosynthesis,Nucleotide-binding,Plasmid,Reference proteome,Transferase,	pHV3	arCOG01872	1.8e-54	182.4	H	MobA	Molybdopterin-guanine dinucleotide biosynthesis protein A	0	1	6	10	5	2	0	3	2	4	4	2
NC_013964.1_cds_WP_013034990.1_321	WP_013034990.1	8919264	HVO_RS01150	NC_013964.1	276941	278107	+	protein_coding	HVO_B0234	1166	IS4 family transposase	NA	NA	NA	NA	NA	NA	NA	IS4 family transposase (HVO_RS01150)								Complete proteome,Plasmid,Reference proteome,	pHV3	arCOG06380	3.7e-79	262.4	X	-	Transposase	1	2	2	7	3	1	2	3	3	4	0	2
NC_013964.1_cds_WP_013034991.1_300	WP_013034991.1	8919279	HVO_RS01050	NC_013964.1	246774	247970	+	protein_coding	HVO_B0213	1196	myo-inositol-1-phosphate synthase	Metabolism	Biosynthesis of other secondary metabolites	00521 Streptomycin biosynthesis	[PATH:hvo00521]	myo-inositol-1-phosphate synthase	K01858	INO1; myo-inositol-1-phosphate synthase [EC:5.5.1.4]	myo-inositol-1-phosphate synthase (HVO_RS01050)									pHV3	arCOG04213	1.4e-92	308.2	I	INO1	Myo-inositol-1-phosphate synthase	0	1	0	2	2	1	1	1	2	2	1	2
NC_013964.1_cds_WP_013034991.1_300	WP_013034991.1	8919279	HVO_RS01050	NC_013964.1	246774	247970	+	protein_coding	HVO_B0213	1196	myo-inositol-1-phosphate synthase	Metabolism	Carbohydrate metabolism	00562 Inositol phosphate metabolism	[PATH:hvo00562]	myo-inositol-1-phosphate synthase	K01858	INO1; myo-inositol-1-phosphate synthase [EC:5.5.1.4]	myo-inositol-1-phosphate synthase (HVO_RS01050)									pHV3	arCOG04213	1.4e-92	308.2	I	INO1	Myo-inositol-1-phosphate synthase	0	1	0	2	2	1	1	1	2	2	1	2
NC_013964.1_cds_WP_049914695.1_228	WP_049914695.1	8919072	HVO_RS00695	NC_013964.1	159005	160810	-	protein_coding	HVO_B0143	1805	HTR-like protein	NA	NA	NA	NA	NA	NA	NA	HTR-like protein (HVO_RS00695)									pHV3	arCOG02389	6.1e-108	359.6	T	CheY	Rec domain	90	93	81	101	98	102	69	86	61	110	106	93
NC_013964.1_cds_WP_049914703.1_108	WP_049914703.1	8919081	HVO_RS00100	NC_013964.1	22808	23803	+	protein_coding	HVO_B0022	995	ABC transporter permease	Environmental Information Processing	Cellular community - prokaryotes	02024 Quorum sensing	[PATH:hvo02024]	dppB10; ABC-type transport system permease protein (probable substrate dipeptides/oligopeptides)	K02033	ABC.PE.P; peptide/nickel transport system permease protein	ABC transporter permease (HVO_RS00100)									pHV3	arCOG00751	6.3e-84	279.7	E	DppB	ABC-type dipeptide/oligopeptide/nickel transport system, permease component	0	0	4	2	2	3	0	0	1	1	3	2
NC_013964.1_cds_WP_049914704.1_101	WP_049914704.1	25143362	HVO_RS00065	NC_013964.1	16218	16595	-	protein_coding	N/A	377	hypothetical protein	NA	NA	NA	NA	NA	NA	NA	hypothetical protein (HVO_RS00065)									pHV3	arCOG07589	6.2e-38	127.9	V	-	PIN domain containing protein	116	228	324	373	379	479	116	202	278	326	353	438
NC_013964.1_cds_WP_049914722.1_222	WP_049914722.1	8919238	HVO_RS00665	NC_013964.1	152220	152906	+	protein_coding	HVO_B0137	686	DNA-binding protein	NA	NA	NA	NA	NA	NA	NA	DNA-binding protein (HVO_RS00665)									pHV3	arCOG02280	8.6e-30	102.2	K	-	Transcriptional regulator, contains HTH domain	2	1	0	2	3	0	2	0	4	5	4	0
NC_013964.1_cds_WP_049914725.1_117	WP_049914725.1	8919218	HVO_RS00145	NC_013964.1	34036	34776	-	protein_coding	HVO_B0031	740	short-chain dehydrogenase	NA	NA	NA	NA	NA	NA	NA	short-chain dehydrogenase (HVO_RS00145)									pHV3	arCOG01265	1.7e-96	320.5	C	-	NADP-dependent 3-hydroxy acid dehydrogenase YdfG	2	0	0	1	5	1	0	0	1	4	1	1
NC_013964.1_cds_WP_049914740.1_275	WP_049914740.1	8919240	HVO_RS00930	NC_013964.1	219624	220517	+	protein_coding	HVO_B0189	893	sulfate ABC transporter permease	Environmental Information Processing	Cellular community - prokaryotes	02024 Quorum sensing	[PATH:hvo02024]	ABC-type transport system permease protein	K02053	ABC.SP.P; putative spermidine/putrescine transport system permease protein	sulfate ABC transporter permease (HVO_RS00930)									pHV3	arCOG00163	1.2e-65	219.9	P	ThiP	ABC-type Fe3+ transport system, permease component	0	1	1	3	3	1	0	0	3	2	4	3
NC_013964.1_cds_WP_049914744.1_298	WP_049914744.1	8919192	HVO_RS01040	NC_013964.1	245522	246322	-	protein_coding	HVO_B0211	800	hydrolase TatD	NA	NA	NA	NA	NA	NA	NA	hydrolase TatD (HVO_RS01040)									pHV3	arCOG00892	3.3e-97	322.6	R	-	Predicted metal-dependent hydrolase with the TIM-barrel fold	0	1	5	8	12	11	0	0	4	10	16	9
NC_013964.1_cds_WP_049941484.1_290	WP_049941484.1	8919027	HVO_RS01000	NC_013964.1	234870	237893	+	protein_coding	HVO_B0203	3023	FAD-dependent oxidoreductase	NA	NA	NA	NA	NA	NA	NA	FAD-dependent oxidoreductase (HVO_RS01000)									pHV3	arCOG00336	0	1120.5	C	GlpC	Fe-S oxidoreductase subunit	1	1	0	1	1	3	0	0	1	1	2	2
NC_013964.1_cds_WP_081442860.1_97	WP_081442860.1	31787377	HVO_RS19660	NC_013964.1	9751	9930	+	protein_coding	N/A	179	hypothetical protein	NA	NA	NA	NA	NA	NA	NA	NA	NA	NA	NA	NA	NA	NA	NA	NA	pHV3	arCOG04214	0.039	11.7	H		Thiamine monophosphate synthetase YjbQ, ThiE analog	0	0	8	0	0	0	0	0	0	11	0	0
NC_013964.1_cds_WP_081442861.1_258	WP_081442861.1	8919247	HVO_RS00845	NC_013964.1	198487	199209	-	protein_coding	HVO_B0172	722	sodium-dependent phosphate transporter	NA	NA	NA	NA	NA	NA	NA	pseudo (HVO_RS00845)	GO:0006817~phosphate ion transport	GO:0016021~integral component of membrane	GO:0005315~inorganic phosphate transmembrane transporter activity	IPR001204:Phosphate transporter	PF01384:Phosphate transporter family			Complete proteome,Membrane,Transmembrane,Transmembrane helix,	pHV3	arCOG02267	1.8e-30	103.9	P	PitA	Phosphate/sulphate permease	5	2	4	3	3	3	4	2	4	4	3	1
NC_013964.1_cds_WP_081442862.1_234	WP_081442862.1	8919053	HVO_RS00725	NC_013964.1	167680	168720	-	protein_coding	HVO_B0150	1040	ABC transporter substrate-binding protein	NA	NA	NA	NA	NA	NA	NA	iron ABC transporter substrate-binding protein (HVO_RS00725)				IPR002491:ABC transporter periplasmic binding domain,IPR006311:Twin-arginine translocation pathway, signal sequence	PF01497:Periplasmic binding protein			Complete proteome,Plasmid,Reference proteome,	pHV3	arCOG06180	8e-76	254	P	FepB	ABC-type Fe3+-hydroxamate transport system, periplasmic component	7	8	9	14	26	51	4	4	6	12	34	45
NC_013966.1_cds_1053	N/A	8923400	HVO_RS04580	NC_013966.1	609848	610833	-	pseudogene	HVO_A0609	985	ABC transporter permease	Environmental Information Processing	Membrane transport	02010 ABC transporters	[PATH:hvo02010]	znuB2; ABC-type transport system permease protein (probable substrate zinc)	K09816	znuB; zinc transport system permease protein	pseudo (HVO_RS04580)									pHV4	NA	NA	NA	NA	NA	NA	1	0	0	1	2	3	0	0	1	0	2	4
NC_013966.1_cds_465	N/A	31787388	HVO_RS19715	NC_013966.1	4125	4223	-	pseudogene	HVO_A0004	98	peptide-methionine (S)-S-oxide reductase	NA	NA	NA	NA	NA	NA	NA	NA	NA	NA	NA	NA	NA	NA	NA	NA	pHV4	NA	NA	NA	NA	NA	NA	0	0	0	21	0	0	0	0	17	0	0	0
NC_013966.1_cds_476	N/A	31787390	HVO_RS19725	NC_013966.1	14791	15015	+	pseudogene	N/A	224	hypothetical protein	NA	NA	NA	NA	NA	NA	NA	NA	NA	NA	NA	NA	NA	NA	NA	NA	pHV4	NA	NA	NA	NA	NA	NA	0	8	49	35	90	0	8	20	39	74	87	53
NC_013966.1_cds_481	N/A	31787392	HVO_RS19735	NC_013966.1	20569	20822	+	pseudogene	N/A	253	hypothetical protein	NA	NA	NA	NA	NA	NA	NA	NA	NA	NA	NA	NA	NA	NA	NA	NA	pHV4	NA	NA	NA	NA	NA	NA	82	57	207	203	232	207	106	58	142	199	215	171
NC_013966.1_cds_520	N/A	25143374	HVO_RS02125	NC_013966.1	48405	48689	+	pseudogene	N/A	284	hypothetical protein	NA	NA	NA	NA	NA	NA	NA	pseudo (HVO_RS02125)									pHV4	NA	NA	NA	NA	NA	NA	0	2	0	4	4	6	2	0	3	9	6	0
NC_013966.1_cds_522	N/A	31787397	HVO_RS19760	NC_013966.1	50200	50469	+	pseudogene	N/A	269	hypothetical protein	NA	NA	NA	NA	NA	NA	NA	NA	NA	NA	NA	NA	NA	NA	NA	NA	pHV4	NA	NA	NA	NA	NA	NA	6	11	89	165	114	123	22	8	103	141	110	108
NC_013966.1_cds_565	N/A	8923369	HVO_RS19775	NC_013966.1	105533	106533	-	pseudogene	HVO_A0100	1000	IS630 family transposase	NA	NA	NA	NA	NA	NA	NA	transposase (HVO_RS02340)			GO:0003677~DNA binding	IPR009057:Homeodomain-like,IPR011991:Winged helix-turn-helix DNA-binding domain,IPR025959:Winged helix-turn helix domain	PF13592:Winged helix-turn helix			Complete proteome,Plasmid,Reference proteome,	pHV4	NA	NA	NA	NA	NA	NA	1	7	18	24	25	47	3	7	18	33	19	46
NC_013966.1_cds_575	N/A	31787402	HVO_RS19790	NC_013966.1	112063	112362	+	pseudogene	N/A	299	hypothetical protein	NA	NA	NA	NA	NA	NA	NA	NA	NA	NA	NA	NA	NA	NA	NA	NA	pHV4	NA	NA	NA	NA	NA	NA	36	56	51	117	96	135	32	58	93	116	91	101
NC_013966.1_cds_585	N/A	31787403	HVO_RS19795	NC_013966.1	120702	121520	-	pseudogene	HVO_A0124	818	hypothetical protein	NA	NA	NA	NA	NA	NA	NA	NA	NA	NA	NA	NA	NA	NA	NA	NA	pHV4	NA	NA	NA	NA	NA	NA	13	27	23	33	25	17	9	20	40	36	42	32
NC_013966.1_cds_594	N/A	31787406	HVO_RS19810	NC_013966.1	131940	132431	+	pseudogene	HVO_A0134	491	IS5/IS1182 family transposase	NA	NA	NA	NA	NA	NA	NA	NA	NA	NA	NA	NA	NA	NA	NA	NA	pHV4	NA	NA	NA	NA	NA	NA	0	2	14	79	44	41	5	8	15	62	52	31
NC_013966.1_cds_595	N/A	31787407	HVO_RS19815	NC_013966.1	132434	132625	+	pseudogene	N/A	191	hypothetical protein	NA	NA	NA	NA	NA	NA	NA	NA	NA	NA	NA	NA	NA	NA	NA	NA	pHV4	NA	NA	NA	NA	NA	NA	0	10	21	23	24	26	15	10	25	38	51	43
NC_013966.1_cds_700	N/A	8923322	HVO_RS02950	NC_013966.1	249136	250008	-	pseudogene	HVO_A0247	872	hypothetical protein	NA	NA	NA	NA	NA	NA	NA	pseudo (HVO_RS02950)									pHV4	NA	NA	NA	NA	NA	NA	1	3	12	12	10	5	0	2	8	11	13	8
NC_013966.1_cds_704	N/A	31787417	HVO_RS19865	NC_013966.1	253729	254132	+	pseudogene	N/A	403	hypothetical protein	NA	NA	NA	NA	NA	NA	NA	NA	NA	NA	NA	NA	NA	NA	NA	NA	pHV4	NA	NA	NA	NA	NA	NA	31	45	95	162	177	177	40	89	86	173	149	57
NC_013966.1_cds_710	N/A	31787418	HVO_RS19870	NC_013966.1	260771	261226	-	pseudogene	N/A	455	hypothetical protein	NA	NA	NA	NA	NA	NA	NA	NA	NA	NA	NA	NA	NA	NA	NA	NA	pHV4	NA	NA	NA	NA	NA	NA	0	6	14	20	26	11	1	1	30	15	30	8
NC_013966.1_cds_715	N/A	8923319	HVO_RS03015	NC_013966.1	268959	269635	-	pseudogene	HVO_A0265	676	IS6 family transposase	NA	NA	NA	NA	NA	NA	NA	pseudo (HVO_RS03015)									pHV4	NA	NA	NA	NA	NA	NA	0	1	3	2	4	3	0	0	2	1	5	0
NC_013966.1_cds_727	N/A	31787420	HVO_RS19880	NC_013966.1	284563	285140	+	pseudogene	HVO_A0277	577	ribonuclease H	NA	NA	NA	NA	NA	NA	NA	NA	NA	NA	NA	NA	NA	NA	NA	NA	pHV4	NA	NA	NA	NA	NA	NA	5	11	14	19	19	9	6	6	12	10	19	13
NC_013966.1_cds_761	N/A	8923259	HVO_RS03235	NC_013966.1	323165	323504	+	pseudogene	HVO_A0309	339	transposase	NA	NA	NA	NA	NA	NA	NA	hypothetical protein (HVO_RS03235)								Complete proteome,	pHV4	NA	NA	NA	NA	NA	NA	0	2	5	8	3	0	0	0	0	0	5	5
NC_013966.1_cds_797	N/A	31787425	HVO_RS19905	NC_013966.1	356999	357591	-	pseudogene	HVO_A0345	592	hypothetical protein	NA	NA	NA	NA	NA	NA	NA	NA	NA	NA	NA	NA	NA	NA	NA	NA	pHV4	NA	NA	NA	NA	NA	NA	18	13	7	7	10	5	17	15	6	7	4	7
NC_013966.1_cds_800	N/A	31787427	HVO_RS19915	NC_013966.1	359324	360896	-	pseudogene	N/A	1572	transposase	NA	NA	NA	NA	NA	NA	NA	NA	NA	NA	NA	NA	NA	NA	NA	NA	pHV4	NA	NA	NA	NA	NA	NA	3	5	13	19	23	11	2	5	14	15	18	12
NC_013966.1_cds_805	N/A	31787431	HVO_RS19935	NC_013966.1	364986	365231	+	pseudogene	HVO_A0353	245	ISH3 family transposase	NA	NA	NA	NA	NA	NA	NA	NA	NA	NA	NA	NA	NA	NA	NA	NA	pHV4	NA	NA	NA	NA	NA	NA	31	65	105	167	147	53	47	67	155	191	160	92
NC_013966.1_cds_806	N/A	8923251	HVO_RS03435	NC_013966.1	365276	365710	+	pseudogene	HVO_A0354	434	ISH3 family transposase	NA	NA	NA	NA	NA	NA	NA	hypothetical protein (HVO_RS03435)									pHV4	NA	NA	NA	NA	NA	NA	96	114	291	521	406	378	84	171	390	309	323	347
NC_013966.1_cds_808	N/A	8923724	HVO_RS03445	NC_013966.1	367100	368417	+	pseudogene	HVO_A0356	1317	hypothetical protein	NA	NA	NA	NA	NA	NA	NA	pseudo (HVO_RS03445)									pHV4	NA	NA	NA	NA	NA	NA	1	1	4	4	5	3	1	1	2	0	5	3
NC_013966.1_cds_841	N/A	31787436	HVO_RS19960	NC_013966.1	402616	402894	+	pseudogene	N/A	278	hypothetical protein	NA	NA	NA	NA	NA	NA	NA	NA	NA	NA	NA	NA	NA	NA	NA	NA	pHV4	NA	NA	NA	NA	NA	NA	25	20	51	93	91	51	37	28	62	147	90	101
NC_013966.1_cds_850	N/A	31787437	HVO_RS19965	NC_013966.1	408146	408520	+	pseudogene	HVO_A0400	374	hypothetical protein	NA	NA	NA	NA	NA	NA	NA	NA	NA	NA	NA	NA	NA	NA	NA	NA	pHV4	NA	NA	NA	NA	NA	NA	2	16	20	19	0	0	1	6	14	18	23	0
NC_013966.1_cds_853	N/A	8923409	HVO_RS19970	NC_013966.1	410435	411435	+	pseudogene	HVO_A0403	1000	IS630 family transposase	NA	NA	NA	NA	NA	NA	NA	transposase (HVO_RS03655)			GO:0003677~DNA binding	IPR009057:Homeodomain-like,IPR011991:Winged helix-turn-helix DNA-binding domain,IPR025959:Winged helix-turn helix domain	PF13592:Winged helix-turn helix			Complete proteome,Plasmid,Reference proteome,	pHV4	NA	NA	NA	NA	NA	NA	5	14	48	70	55	40	3	14	39	73	59	56
NC_013966.1_cds_856	N/A	8923263	HVO_RS03670	NC_013966.1	413614	414760	+	pseudogene	HVO_A0408	1146	ISH3 family transposase	NA	NA	NA	NA	NA	NA	NA	pseudo (HVO_RS03670)									pHV4	NA	NA	NA	NA	NA	NA	6	5	20	13	14	11	4	4	16	14	15	4
NC_013966.1_cds_870	N/A	31787443	HVO_RS20000	NC_013966.1	425586	426077	+	pseudogene	HVO_A0421	491	hypothetical protein	NA	NA	NA	NA	NA	NA	NA	NA	NA	NA	NA	NA	NA	NA	NA	NA	pHV4	NA	NA	NA	NA	NA	NA	73	95	105	139	118	114	69	105	125	139	128	82
NC_013966.1_cds_885	N/A	31787451	HVO_RS20040	NC_013966.1	442928	443446	+	pseudogene	HVO_A0434	518	SAM-dependent methyltransferase	NA	NA	NA	NA	NA	NA	NA	NA	NA	NA	NA	NA	NA	NA	NA	NA	pHV4	NA	NA	NA	NA	NA	NA	4	0	37	104	35	0	0	0	79	89	147	37
NC_013966.1_cds_890	N/A	31787452	HVO_RS20045	NC_013966.1	446577	446864	-	pseudogene	N/A	287	hypothetical protein	NA	NA	NA	NA	NA	NA	NA	NA	NA	NA	NA	NA	NA	NA	NA	NA	pHV4	NA	NA	NA	NA	NA	NA	3	9	21	18	22	18	9	5	31	19	18	19
NC_013966.1_cds_900	N/A	31787454	HVO_RS20055	NC_013966.1	456082	456303	-	pseudogene	N/A	221	hypothetical protein	NA	NA	NA	NA	NA	NA	NA	NA	NA	NA	NA	NA	NA	NA	NA	NA	pHV4	NA	NA	NA	NA	NA	NA	5	5	6	18	25	0	0	8	11	31	12	11
NC_013966.1_cds_914	N/A	8923643	HVO_RS03895	NC_013966.1	468630	469187	+	pseudogene	HVO_A0462	557	hypothetical protein	NA	NA	NA	NA	NA	NA	NA	pseudo (HVO_RS03895)									pHV4	NA	NA	NA	NA	NA	NA	3	0	1	5	2	4	0	0	1	2	0	4
NC_013966.1_cds_935	N/A	8923793	HVO_RS04000	NC_013966.1	490874	492043	+	pseudogene	HVO_A0483	1169	ISH3 family transposase	NA	NA	NA	NA	NA	NA	NA	pseudo (HVO_RS04000)									pHV4	NA	NA	NA	NA	NA	NA	25	12	63	59	66	69	28	16	53	34	22	54
NC_013966.1_cds_WP_004040797.1_888	WP_004040797.1	8923631	HVO_RS03785	NC_013966.1	445596	445964	+	protein_coding	HVO_A0437	368	hypothetical protein	NA	NA	NA	NA	NA	NA	NA	hypothetical protein (HVO_RS03785)								Complete proteome,	pHV4	arCOG03939	1.6e-49	165	V	-	RHH-fold DNA-binding ptotein	45	58	16	31	19	16	37	35	28	24	51	28
NC_013966.1_cds_WP_004040798.1_889	WP_004040798.1	8923511	HVO_RS03790	NC_013966.1	445961	446530	+	protein_coding	HVO_A0438	569	hypothetical protein	NA	NA	NA	NA	NA	NA	NA	hypothetical protein (HVO_RS03790)								Complete proteome,Plasmid,Reference proteome,	pHV4	arCOG04493	1.7e-76	254	V	-	PIN domain containing protein	14	20	36	20	28	27	12	13	19	37	29	19
NC_013966.1_cds_WP_004040800.1_891	WP_004040800.1	8923756	HVO_RS03795	NC_013966.1	446937	447917	+	protein_coding	HVO_A0439	980	hypothetical protein	NA	NA	NA	NA	NA	NA	NA	hypothetical protein (HVO_RS03795)								Complete proteome,Plasmid,Reference proteome,	pHV4	arCOG04505	5.1e-140	464.1	S	-	Uncharacterized protein	43	67	61	117	117	145	27	58	70	135	114	137
NC_013966.1_cds_WP_004040801.1_892	WP_004040801.1	8923677	HVO_RS03800	NC_013966.1	447953	449311	-	protein_coding	HVO_A0440	1358	hypothetical protein	NA	NA	NA	NA	NA	NA	NA	hypothetical protein (HVO_RS03800)			GO:0003677~DNA binding,GO:0004536~deoxyribonuclease activity	IPR008508:Protein of unknown function DUF790, endonuclease-like,IPR011578:Restriction endonuclease, FokI, C-terminal/endonuclease I, core	PF05626:Protein of unknown function (DUF790)	PIRSF019435:uncharacterized conserved protein		Complete proteome,Plasmid,Reference proteome,	pHV4	arCOG04356	1.2e-130	434.1	L	Bax1	Nuclease of restriction endonuclease-like fold, implicated in nucleotide excision repair	11	13	15	17	16	14	6	10	15	18	25	21
NC_013966.1_cds_WP_004040802.1_893	WP_004040802.1	8923762	HVO_RS03805	NC_013966.1	449311	450711	-	protein_coding	HVO_A0441	1400	DNA repair helicase	NA	NA	NA	NA	NA	NA	NA	DNA repair helicase (HVO_RS03805)			GO:0003677~DNA binding,GO:0004386~helicase activity,GO:0005524~ATP binding	IPR001650:Helicase, C-terminal,IPR006935:Helicase/UvrB domain,IPR014001:Helicase, superfamily 1/2, ATP-binding domain,IPR027417:P-loop containing nucleoside triphosphate hydrolase	PF04851:Type III restriction enzyme, res subunit		SM00487:DEXDc,SM00490:HELICc	ATP-binding,Complete proteome,Helicase,Hydrolase,Nucleotide-binding,Plasmid,Reference proteome,	pHV4	arCOG00874	5.5e-98	326.1	K	xpb	ssDNA-dependent ATPase, helicase superfamily II	13	23	30	26	26	31	10	24	25	20	23	21
NC_013966.1_cds_WP_004040803.1_894	WP_004040803.1	8923696	HVO_RS03810	NC_013966.1	450828	451184	-	protein_coding	HVO_A0442	356	calcium-binding protein	NA	NA	NA	NA	NA	NA	NA	calcium-binding protein (HVO_RS03810)				IPR020994:Uncharacterised protein family, calcium binding protein, CcbP	PF11535:Calcium binding			Complete proteome,Plasmid,Reference proteome,	pHV4	arCOG10634	1.2e-64	213.3	S	-	Uncharacterized protein	40	35	33	38	36	54	62	63	49	60	38	50
NC_013966.1_cds_WP_004040804.1_895	WP_004040804.1	8923273	HVO_RS03815	NC_013966.1	451482	451976	-	protein_coding	HVO_A0443	494	zinc ribbon domain-containing protein	NA	NA	NA	NA	NA	NA	NA	zinc ribbon domain-containing protein (HVO_RS03815)								Complete proteome,Plasmid,Reference proteome,	pHV4	arCOG09172	2.7e-56	188.7	S	-	Uncharacterized protein, contains Zn ribbon C-terminal domain	5	7	16	24	30	26	8	9	16	32	19	12
NC_013966.1_cds_WP_004040806.1_898	WP_004040806.1	8923782	HVO_RS03830	NC_013966.1	454351	454881	+	protein_coding	HVO_A0447	530	rhomboid family intramembrane serine protease	NA	NA	NA	NA	NA	NA	NA	rhomboid family intramembrane serine protease (HVO_RS03830)		GO:0016021~integral component of membrane	GO:0004252~serine-type endopeptidase activity	IPR022764:Peptidase S54, rhomboid domain	PF01694:Rhomboid family			Complete proteome,Membrane,Plasmid,Reference proteome,Transmembrane,Transmembrane helix,	pHV4	arCOG01768	4.7e-17	60	E	GlpG	Membrane associated serine protease	12	26	30	49	40	26	10	33	38	53	74	28
NC_013966.1_cds_WP_004040808.1_902	WP_004040808.1	25143400	HVO_RS03840	NC_013966.1	457632	457904	-	protein_coding	N/A	272	UspA domain protein	NA	NA	NA	NA	NA	NA	NA	pseudo (HVO_RS03840)									pHV4	arCOG02053	9.4e-14	49.7	T	UspA	Nucleotide-binding protein, UspA family	254	303	296	417	360	422	286	353	226	347	363	464
NC_013966.1_cds_WP_004040809.1_904	WP_004040809.1	8923393	HVO_RS03850	NC_013966.1	458433	460358	+	protein_coding	HVO_A0451	1925	SLC13 family permease	NA	NA	NA	NA	NA	NA	NA	SLC13 family permease (HVO_RS03850)									pHV4	arCOG00237	2.4e-137	455.9	P	CitT	Di- and tricarboxylate transporter	4	7	16	13	13	12	3	6	12	14	14	11
NC_013966.1_cds_WP_004040810.1_905	WP_004040810.1	8923791	HVO_RS03855	NC_013966.1	460367	461248	+	protein_coding	HVO_A0452	881	UspA domain protein	NA	NA	NA	NA	NA	NA	NA	UspA domain protein (HVO_RS03855)	GO:0006950~response to stress			IPR006015:Universal stress protein A,IPR006016:UspA,IPR014729:Rossmann-like alpha/beta/alpha sandwich fold	PF00582:Universal stress protein family			Complete proteome,Plasmid,Reference proteome,	pHV4	arCOG02053	1.5e-59	197.9	T	UspA	Nucleotide-binding protein, UspA family	43	42	63	48	54	74	28	30	51	54	73	75
NC_013966.1_cds_WP_004040811.1_908	WP_004040811.1	8923638	HVO_RS03865	NC_013966.1	462732	463064	+	protein_coding	HVO_A0455	332	hypothetical protein	NA	NA	NA	NA	NA	NA	NA	hypothetical protein (HVO_RS03865)								Complete proteome,Plasmid,Reference proteome,	pHV4	arCOG06173	2.7e-60	199.6	S	-	Uncharacterized protein	12	13	16	28	9	5	3	13	10	14	47	10
NC_013966.1_cds_WP_004040812.1_910	WP_004040812.1	8923806	HVO_RS03875	NC_013966.1	465053	465928	+	protein_coding	HVO_A0458	875	chromosome partitioning protein ParA	NA	NA	NA	NA	NA	NA	NA	chromosome partitioning protein ParA (HVO_RS03875)				IPR025669:AAA domain,IPR027417:P-loop containing nucleoside triphosphate hydrolase	PF13614:AAA domain			Complete proteome,Plasmid,Reference proteome,	pHV4	arCOG00586	7.8e-40	134.7	D	Soj	ATPase involved in chromosome partitioning, ParA family	12	20	54	74	82	77	5	22	68	76	66	80
NC_013966.1_cds_WP_004040813.1_911	WP_004040813.1	8923350	HVO_RS03880	NC_013966.1	465925	466335	+	protein_coding	HVO_A0459	410	hypothetical protein	NA	NA	NA	NA	NA	NA	NA	hypothetical protein (HVO_RS03880)								Complete proteome,Plasmid,Reference proteome,	pHV4	arCOG02801	2.1e-34	117	S	-	Uncharacterized protein	15	15	87	177	135	178	11	15	92	231	165	176
NC_013966.1_cds_WP_004040814.1_912	WP_004040814.1	8923266	HVO_RS03885	NC_013966.1	467011	467805	-	protein_coding	HVO_A0460	794	phosphonate ABC transporter, permease protein PhnE	Environmental Information Processing	Membrane transport	02010 ABC transporters	[PATH:hvo02010]	phnE3; ABC-type transport system permease protein (probable substrate phosphate/phosphonate)	K02042	phnE; phosphonate transport system permease protein	phosphonate ABC transporter, permease protein PhnE (HVO_RS03885)		GO:0005887~integral component of plasma membrane	GO:0015604~organic phosphonate transmembrane transporter activity	IPR000515:Binding-protein-dependent transport systems inner membrane component,IPR005769:Phosphonate uptake transporter	PF00528:Binding-protein-dependent transport system inner membrane component			Complete proteome,Membrane,Plasmid,Reference proteome,Transmembrane,Transmembrane helix,Transport,	pHV4	arCOG00173	2.8e-83	277.3	P	PhnE	ABC-type phosphate/phosphonate transport system, permease component	10	9	6	7	10	13	14	15	11	8	11	10
NC_013966.1_cds_WP_004040815.1_913	WP_004040815.1	8923388	HVO_RS03890	NC_013966.1	467805	468605	-	protein_coding	HVO_A0461	800	phosphonate ABC transporter, permease protein PhnE	Environmental Information Processing	Membrane transport	02010 ABC transporters	[PATH:hvo02010]	phnE2; ABC-type transport system permease protein (probable substrate phosphate/phosphonate)	K02042	phnE; phosphonate transport system permease protein	phosphonate ABC transporter, permease protein PhnE (HVO_RS03890)		GO:0005887~integral component of plasma membrane	GO:0015604~organic phosphonate transmembrane transporter activity	IPR000515:Binding-protein-dependent transport systems inner membrane component,IPR005769:Phosphonate uptake transporter	PF00528:Binding-protein-dependent transport system inner membrane component			Complete proteome,Membrane,Plasmid,Reference proteome,Transmembrane,Transmembrane helix,Transport,	pHV4	arCOG00173	4.2e-90	299.7	P	PhnE	ABC-type phosphate/phosphonate transport system, permease component	0	1	3	2	1	1	0	0	2	2	4	0
NC_013966.1_cds_WP_004040817.1_915	WP_004040817.1	8923595	HVO_RS03900	NC_013966.1	469311	469961	-	protein_coding	HVO_A0463	650	ribonuclease H	Genetic Information Processing	Replication and repair	03030 DNA replication	[PATH:hvo03030]	rnhC; ribonuclease H I	K03469	rnhA; ribonuclease HI [EC:3.1.26.4]	ribonuclease H (HVO_RS03900)			GO:0003676~nucleic acid binding,GO:0004523~RNA-DNA hybrid ribonuclease activity	IPR002156:Ribonuclease H domain,IPR012337:Ribonuclease H-like domain	PF00075:RNase H			Complete proteome,Hydrolase,Plasmid,Reference proteome,	pHV4	arCOG02942	8.2e-50	166.2	L	RnhA	Ribonuclease HI	18	18	25	21	23	17	21	20	35	33	37	22
NC_013966.1_cds_WP_004040818.1_916	WP_004040818.1	8923836	HVO_RS03905	NC_013966.1	470372	471094	+	protein_coding	HVO_A0464	722	hypothetical protein	NA	NA	NA	NA	NA	NA	NA	hypothetical protein (HVO_RS03905)								Complete proteome,	pHV4	arCOG08926	5.1e-86	286.3	S	-	Uncharacterized protein	1	4	6	5	9	7	4	7	3	4	8	11
NC_013966.1_cds_WP_004040819.1_917	WP_004040819.1	8923742	HVO_RS03910	NC_013966.1	471182	471814	-	protein_coding	HVO_A0465	632	transcription regulator	NA	NA	NA	NA	NA	NA	NA	transcription regulator (HVO_RS03910)			GO:0003677~DNA binding	IPR001647:DNA-binding HTH domain, TetR-type,IPR009057:Homeodomain-like,IPR011075:Tetracycline transcriptional regulator, TetR-related, C-terminal,IPR015893:Tetracycline transcriptional regulator, TetR-like, C-terminal	PF00440:Bacterial regulatory proteins, tetR family			Complete proteome,Plasmid,Reference proteome,	pHV4	arCOG02646	6.4e-56	187.3	K	AcrR	Transcriptional regulator, TetR/AcrR family	113	212	258	276	289	344	110	218	215	266	221	208
NC_013966.1_cds_WP_004040820.1_918	WP_004040820.1	8923419	HVO_RS03915	NC_013966.1	472294	473682	+	protein_coding	HVO_A0466	1388	exo-alpha-sialidase	NA	NA	NA	NA	NA	NA	NA	exo-alpha-sialidase (HVO_RS03915)		GO:0016021~integral component of membrane		IPR013783:Immunoglobulin-like fold,IPR018905:Alpha-galactosidase, NEW3 domain	PF10633:NPCBM-associated, NEW3 domain of alpha-galactosidase			Complete proteome,Membrane,Transmembrane,Transmembrane helix,	pHV4	arCOG02086	1.2e-39	134.3	M	-	S-layer domain	2	3	15	11	10	11	0	5	19	11	13	5
NC_013966.1_cds_WP_004040821.1_919	WP_004040821.1	8923843	HVO_RS03920	NC_013966.1	473682	476165	+	protein_coding	HVO_A0467	2483	RND transporter	NA	NA	NA	NA	NA	NA	NA	RND transporter (HVO_RS03920)		GO:0016021~integral component of membrane		IPR000731:Sterol-sensing domain,IPR004869:Membrane transport protein, MMPL type	PF03176:MMPL family			Complete proteome,Membrane,Plasmid,Reference proteome,Transmembrane,Transmembrane helix,	pHV4	arCOG02174	1e-188	627.1	R	-	Predicted exporter of the RND superfamily	20	25	26	32	34	28	15	18	28	30	33	28
NC_013966.1_cds_WP_004040822.1_920	WP_004040822.1	8923300	HVO_RS03925	NC_013966.1	476319	476540	-	protein_coding	HVO_A0468	221	hypothetical protein	NA	NA	NA	NA	NA	NA	NA	hypothetical protein (HVO_RS03925)		GO:0016021~integral component of membrane						Complete proteome,Membrane,Transmembrane,Transmembrane helix,	pHV4	arCOG11073	0.00092	16.4	S	-	Uncharacterized membrane protein	2010	1608	851	956	947	1089	2254	2416	865	902	1065	1030
NC_013966.1_cds_WP_004040823.1_921	WP_004040823.1	8923692	HVO_RS03930	NC_013966.1	476751	477503	+	protein_coding	HVO_A0469	752	pilus protein	NA	NA	NA	NA	NA	NA	NA	pilus protein (HVO_RS03930)				IPR003829:Pirin, N-terminal domain,IPR011051:RmlC-like cupin domain,IPR012093:Pirin,IPR014710:RmlC-like jelly roll fold	PF02678:Pirin	PIRSF006232:pirin		Complete proteome,Plasmid,Reference proteome,	pHV4	arCOG02935	1.3e-66	223.1	R	-	Pirin-related protein	19	12	8	8	11	13	16	11	7	10	9	17
NC_013966.1_cds_WP_004040824.1_922	WP_004040824.1	8923664	HVO_RS03935	NC_013966.1	477582	478544	+	protein_coding	HVO_A0470	962	diguanylate cyclase	NA	NA	NA	NA	NA	NA	NA	diguanylate cyclase (HVO_RS03935)			GO:0051213~dioxygenase activity	IPR004360:Glyoxalase/fosfomycin resistance/dioxygenase domain	PF00903:Glyoxalase/Bleomycin resistance protein/Dioxygenase superfamily			Complete proteome,Dioxygenase,Oxidoreductase,Plasmid,Reference proteome,	pHV4	arCOG03101	2.4e-93	308.9	E	GloA	Lactoylglutathione lyase or related enzyme	1	2	3	3	5	4	5	4	4	3	6	7
NC_013966.1_cds_WP_004040825.1_923	WP_004040825.1	8923632	HVO_RS03940	NC_013966.1	478544	479248	+	protein_coding	HVO_A0471	704	phospholipase	NA	NA	NA	NA	NA	NA	NA	phospholipase (HVO_RS03940)			GO:0016787~hydrolase activity	IPR003140:Phospholipase/carboxylesterase/thioesterase	PF02230:Phospholipase/Carboxylesterase			Complete proteome,Plasmid,Reference proteome,	pHV4	arCOG06256	1.3e-75	251.8	R	-	Predicted esterase	2	2	2	1	0	0	0	1	1	1	0	1
NC_013966.1_cds_WP_004040826.1_924	WP_004040826.1	8923655	HVO_RS03945	NC_013966.1	479387	479971	-	protein_coding	HVO_A0472	584	thioredoxin reductase	NA	NA	NA	NA	NA	NA	NA	thioredoxin reductase (HVO_RS03945)			GO:0004791~thioredoxin-disulfide reductase activity	IPR000103:Pyridine nucleotide-disulphide oxidoreductase, class-II,IPR023753:Pyridine nucleotide-disulphide oxidoreductase, FAD/NAD(P)-binding domain	PF07992:Pyridine nucleotide-disulphide oxidoreductase			Complete proteome,Oxidoreductase,Plasmid,Reference proteome,	pHV4	arCOG01301	1.5e-70	235.5	O	TrxB	Thioredoxin reductase	64	60	294	568	450	318	78	97	345	623	575	342
NC_013966.1_cds_WP_004040827.1_925	WP_004040827.1	8923451	HVO_RS03950	NC_013966.1	480143	481030	+	protein_coding	HVO_A0473	887	EamA family transporter	NA	NA	NA	NA	NA	NA	NA	hypothetical protein (HVO_RS03950)		GO:0016021~integral component of membrane		IPR000620:Drug/metabolite transporter	PF00892:EamA-like transporter family			Complete proteome,Membrane,Plasmid,Reference proteome,Transmembrane,Transmembrane helix,	pHV4	arCOG00271	2.9e-44	149.2	G	RhaT	Permease of the drug/metabolite transporter (DMT) superfamily	3	7	8	10	5	15	4	8	8	10	21	12
NC_013966.1_cds_WP_004040828.1_926	WP_004040828.1	8923506	HVO_RS03955	NC_013966.1	481088	481270	-	protein_coding	HVO_A0474	182	hypothetical protein	NA	NA	NA	NA	NA	NA	NA	hypothetical protein (HVO_RS03955)								Complete proteome,Plasmid,Reference proteome,	pHV4	arCOG13581	9.5e-41	135.3	S	-	Uncharacterized protein	39	85	110	59	35	84	50	67	90	74	110	111
NC_013966.1_cds_WP_004040831.1_928	WP_004040831.1	8923586	HVO_RS03965	NC_013966.1	482202	483197	-	protein_coding	HVO_A0476	995	hypothetical protein	NA	NA	NA	NA	NA	NA	NA	hypothetical protein (HVO_RS03965)								Complete proteome,	pHV4	arCOG08991	7.2e-122	404.2	S	-	Uncharacterized protein	0	0	1	3	1	3	0	0	2	3	0	1
NC_013966.1_cds_WP_004040832.1_929	WP_004040832.1	8923386	HVO_RS03970	NC_013966.1	483383	484573	+	protein_coding	HVO_A0477	1190	phosphate ABC transporter substrate-binding protein	Environmental Information Processing	Signal transduction	02020 Two-component system	[PATH:hvo02020]	pstS2; ABC-type transport system periplasmic substrate-binding protein (probable substrate phosphate)	K02040	pstS; phosphate transport system substrate-binding protein	phosphate ABC transporter substrate-binding protein (HVO_RS03970)				IPR006311:Twin-arginine translocation pathway, signal sequence,IPR019546:Twin-arginine translocation pathway, signal sequence, bacterial/archaeal,IPR024370:PBP domain	PF12849:PBP superfamily domain			Complete proteome,	pHV4	arCOG00213	6.6e-54	181.1	P	PstS	ABC-type phosphate transport system, periplasmic component	12	17	75	130	105	35	14	26	56	147	65	39
NC_013966.1_cds_WP_004040832.1_929	WP_004040832.1	8923386	HVO_RS03970	NC_013966.1	483383	484573	+	protein_coding	HVO_A0477	1190	phosphate ABC transporter substrate-binding protein	Environmental Information Processing	Membrane transport	02010 ABC transporters	[PATH:hvo02010]	pstS2; ABC-type transport system periplasmic substrate-binding protein (probable substrate phosphate)	K02040	pstS; phosphate transport system substrate-binding protein	phosphate ABC transporter substrate-binding protein (HVO_RS03970)				IPR006311:Twin-arginine translocation pathway, signal sequence,IPR019546:Twin-arginine translocation pathway, signal sequence, bacterial/archaeal,IPR024370:PBP domain	PF12849:PBP superfamily domain			Complete proteome,	pHV4	arCOG00213	6.6e-54	181.1	P	PstS	ABC-type phosphate transport system, periplasmic component	12	17	75	130	105	35	14	26	56	147	65	39
NC_013966.1_cds_WP_004040833.1_930	WP_004040833.1	8923775	HVO_RS03975	NC_013966.1	484636	485769	+	protein_coding	HVO_A0478	1133	phosphate ABC transporter permease subunit PstC	Environmental Information Processing	Membrane transport	02010 ABC transporters	[PATH:hvo02010]	pstC2; ABC-type transport system permease protein (probable substrate phosphate)	K02037	pstC; phosphate transport system permease protein	phosphate ABC transporter permease subunit PstC (HVO_RS03975)	GO:0006817~phosphate ion transport	GO:0005886~plasma membrane,GO:0016021~integral component of membrane	GO:0005315~inorganic phosphate transmembrane transporter activity	IPR000515:Binding-protein-dependent transport systems inner membrane component,IPR011864:Phosphate ABC transporter, permease protein PstC	PF00528:Binding-protein-dependent transport system inner membrane component			Cell membrane,Complete proteome,Membrane,Phosphate transport,Plasmid,Reference proteome,Transmembrane,Transmembrane helix,Transport,	pHV4	arCOG00167	2.8e-79	264	P	PstC	ABC-type phosphate transport system, permease component	1	2	3	3	2	2	0	1	2	2	2	1
NC_013966.1_cds_WP_004040834.1_931	WP_004040834.1	8923534	HVO_RS03980	NC_013966.1	485769	487391	+	protein_coding	HVO_A0479	1622	phosphate ABC transporter, permease protein PstA	Environmental Information Processing	Membrane transport	02010 ABC transporters	[PATH:hvo02010]	pstA2; ABC-type transport system permease protein (probable substrate phosphate)	K02038	pstA; phosphate transport system permease protein	phosphate ABC transporter, permease protein PstA (HVO_RS03980)	GO:0035435~phosphate ion transmembrane transport	GO:0005887~integral component of plasma membrane	GO:0005315~inorganic phosphate transmembrane transporter activity	IPR000515:Binding-protein-dependent transport systems inner membrane component,IPR005672:Phosphate transport system permease protein PstA	PF00528:Binding-protein-dependent transport system inner membrane component			Cell membrane,Complete proteome,Membrane,Plasmid,Reference proteome,Transmembrane,Transmembrane helix,	pHV4	arCOG00168	1.2e-83	278.8	P	PstA	ABC-type phosphate transport system, permease component	2	1	1	2	2	3	0	0	1	1	2	1
NC_013966.1_cds_WP_004040835.1_932	WP_004040835.1	8923337	HVO_RS03985	NC_013966.1	487394	488347	+	protein_coding	HVO_A0480	953	phosphate ABC transporter ATP-binding protein	Environmental Information Processing	Membrane transport	02010 ABC transporters	[PATH:hvo02010]	pstB2; ABC-type transport system ATP-binding protein (probable substrate phosphate)	K02036	pstB; phosphate transport system ATP-binding protein [EC:3.6.3.27]	phosphate ABC transporter ATP-binding protein (HVO_RS03985)		GO:0043190~ATP-binding cassette (ABC) transporter complex	GO:0005315~inorganic phosphate transmembrane transporter activity,GO:0005524~ATP binding,GO:0015415~phosphate ion transmembrane-transporting ATPase activity	IPR003439:ABC transporter-like,IPR003593:AAA+ ATPase domain,IPR005670:Phosphate transport system permease protein 1,IPR015850:ABC transporter, phosphate import, PstB,IPR017871:ABC transporter, conserved site,IPR027417:P-loop containing nucleoside triphosphate hydrolase	PF00005:ABC transporter		SM00382:AAA	ATP-binding,Cell membrane,Complete proteome,Hydrolase,Membrane,Nucleotide-binding,Phosphate transport,Plasmid,Reference proteome,Transport,	pHV4	arCOG00231	4.7e-103	341.3	P	PstB	ABC-type phosphate transport system, ATPase component	1	0	1	3	1	2	0	0	1	2	6	3
NC_013966.1_cds_WP_004040837.1_934	WP_004040837.1	8923707	HVO_RS03995	NC_013966.1	489745	490332	-	protein_coding	HVO_A0482	587	hypothetical protein	NA	NA	NA	NA	NA	NA	NA	hypothetical protein (HVO_RS03995)		GO:0016021~integral component of membrane						Complete proteome,Membrane,Plasmid,Reference proteome,Transmembrane,Transmembrane helix,	pHV4	arCOG04662	9.3e-56	186.4	S	-	Uncharacterized membrane protein	5	5	9	6	2	7	7	6	6	6	6	2
NC_013966.1_cds_WP_004040838.1_936	WP_004040838.1	8923832	HVO_RS04005	NC_013966.1	492689	493744	-	protein_coding	HVO_A0485	1055	aminotransferase class V	NA	NA	NA	NA	NA	NA	NA	aminotransferase class V (HVO_RS04005)			GO:0008483~transaminase activity	IPR000192:Aminotransferase, class V/Cysteine desulfurase,IPR015421:Pyridoxal phosphate-dependent transferase, major region, subdomain 1,IPR015422:Pyridoxal phosphate-dependent transferase, major region, subdomain 2,IPR015424:Pyridoxal phosphate-dependent transferase,IPR024169:Serine-pyruvate aminotransferase/2-aminoethylphosphonate-pyruvate transaminase	PF00266:Aminotransferase class-V	PIRSF000524:serine--pyruvate aminotransferase		Aminotransferase,Complete proteome,Plasmid,Reference proteome,Transferase,	pHV4	arCOG00082	8.2e-93	308.8	EF	PucG	Serine-pyruvate aminotransferase/archaeal aspartate aminotransferase	2	5	11	12	11	11	1	4	18	15	13	19
NC_013966.1_cds_WP_004040840.1_938	WP_004040840.1	8923496	HVO_RS04015	NC_013966.1	495083	496411	+	protein_coding	HVO_A0487	1328	cobyrinic acid a,c-diamide synthase	Metabolism	Metabolism of cofactors and vitamins	00860 Porphyrin and chlorophyll metabolism	[PATH:hvo00860]	cobB; cobyrinic acid a,c-diamide synthase	K02224	cobB-cbiA; cobyrinic acid a,c-diamide synthase [EC:6.3.5.9 6.3.5.11]	cobyrinic acid a,c-diamide synthase (HVO_RS04015)	GO:0006541~glutamine metabolic process,GO:0009236~cobalamin biosynthetic process		GO:0005524~ATP binding,GO:0016874~ligase activity,GO:0042242~cobyrinic acid a,c-diamide synthase activity	IPR002586:CobQ/CobB/MinD/ParA nucleotide binding domain,IPR004484:Cobyrinic acid a,c-diamide synthase CbiA,IPR011698:CobB/CobQ-like glutamine amidotransferase,IPR017929:CobB/CobQ glutamine amidotransferase,IPR027417:P-loop containing nucleoside triphosphate hydrolase	PF01656:CobQ/CobB/MinD/ParA nucleotide binding domain,PF07685:CobB/CobQ-like glutamine amidotransferase domain			ATP-binding,Cobalamin biosynthesis,Complete proteome,Glutamine amidotransferase,Ligase,Magnesium,Nucleotide-binding,Plasmid,Reference proteome,	pHV4	arCOG00106	1.5e-125	417.3	H	CfbB	Cobyrinic acid a,c-diamide synthase, coenzyme F430 biosynthesis enzyme	7	3	3	5	4	9	5	3	4	3	8	11
NC_013966.1_cds_WP_004040841.1_939	WP_004040841.1	8923265	HVO_RS04020	NC_013966.1	496484	497203	+	protein_coding	HVO_A0488	719	cob(I)alamin adenosyltransferase	Metabolism	Metabolism of cofactors and vitamins	00860 Porphyrin and chlorophyll metabolism	[PATH:hvo00860]	cobO; cob(I)alamin adenosyltransferase	K19221	cobA; cob(I)alamin adenosyltransferase [EC:2.5.1.17]	cob (I)alamin adenosyltransferase (HVO_RS04020)	GO:0009236~cobalamin biosynthetic process		GO:0005524~ATP binding,GO:0008817~cob(I)yrinic acid a,c-diamide adenosyltransferase activity	IPR003724:Adenosylcobalamin biosynthesis, ATP:cob(I)alamin adenosyltransferase CobA/CobO/ButR,IPR027417:P-loop containing nucleoside triphosphate hydrolase	PF02572:ATP:corrinoid adenosyltransferase BtuR/CobO/CobP	PIRSF015617:ATP:cob(I)alamin adenosyltransferase, CobA type		Complete proteome,Plasmid,Reference proteome,Transferase,	pHV4	arCOG04678	1e-88	294.1	H	BtuR	ATP:corrinoid adenosyltransferase	11	6	15	14	13	17	7	8	14	23	17	20
NC_013966.1_cds_WP_004040844.1_942	WP_004040844.1	8923850	HVO_RS04035	NC_013966.1	499573	500724	-	protein_coding	HVO_A0491	1151	ABC transporter ATP-binding protein	NA	NA	NA	NA	NA	NA	NA	sugar ABC transporter ATP-binding protein (HVO_RS04035)		GO:0043190~ATP-binding cassette (ABC) transporter complex	GO:0005524~ATP binding,GO:0016820~hydrolase activity, acting on acid anhydrides, catalyzing transmembrane movement of substances,GO:0016887~ATPase activity	IPR003439:ABC transporter-like,IPR003593:AAA+ ATPase domain,IPR008995:Molybdate/tungstate binding, C-terminal,IPR013611:Transport-associated OB, type 2,IPR017871:ABC transporter, conserved site,IPR027417:P-loop containing nucleoside triphosphate hydrolase	PF00005:ABC transporter,PF08402:TOBE domain		SM00382:AAA	ATP-binding,Complete proteome,Nucleotide-binding,Plasmid,Reference proteome,	pHV4	arCOG00177	8.1e-111	367.9	E	PotA	ABC-type spermidine/putrescine transport system, ATPase component	0	1	1	2	2	1	0	0	2	1	2	0
NC_013966.1_cds_WP_004040845.1_943	WP_004040845.1	8923794	HVO_RS04040	NC_013966.1	500724	501590	-	protein_coding	HVO_A0492	866	sugar ABC transporter permease	NA	NA	NA	NA	NA	NA	NA	sugar ABC transporter permease (HVO_RS04040)	GO:0006810~transport	GO:0005886~plasma membrane,GO:0016021~integral component of membrane		IPR000515:Binding-protein-dependent transport systems inner membrane component	PF00528:Binding-protein-dependent transport system inner membrane component			Complete proteome,Membrane,Plasmid,Reference proteome,Transmembrane,Transmembrane helix,Transport,	pHV4	arCOG00159	1.4e-54	182.9	G	UgpE	ABC-type sugar transport system, permease component	0	0	1	4	1	3	0	1	0	1	0	2
NC_013966.1_cds_WP_004040846.1_944	WP_004040846.1	8923855	HVO_RS04045	NC_013966.1	501592	502521	-	protein_coding	HVO_A0493	929	sugar ABC transporter permease	NA	NA	NA	NA	NA	NA	NA	sugar ABC transporter permease (HVO_RS04045)	GO:0006810~transport	GO:0005886~plasma membrane,GO:0016021~integral component of membrane		IPR000515:Binding-protein-dependent transport systems inner membrane component	PF00528:Binding-protein-dependent transport system inner membrane component			Complete proteome,Membrane,Plasmid,Reference proteome,Transmembrane,Transmembrane helix,Transport,	pHV4	arCOG00157	8.8e-59	196.8	G	UgpA	ABC-type sugar transport system, permease component	0	0	1	1	1	0	0	2	1	2	1	3
NC_013966.1_cds_WP_004040848.1_946	WP_004040848.1	8923705	HVO_RS04055	NC_013966.1	504016	504654	-	protein_coding	HVO_A0495	638	bacterio-opsin activator-like protein	NA	NA	NA	NA	NA	NA	NA	bacterio-opsin activator-like protein (HVO_RS04055)	GO:0006352~DNA-templated transcription, initiation		GO:0003677~DNA binding,GO:0003700~transcription factor activity, sequence-specific DNA binding,GO:0016987~sigma factor activity	IPR000792:Transcription regulator LuxR, C-terminal,IPR007050:Transcription regulator HTH, bacterioopsin,IPR011991:Winged helix-turn-helix DNA-binding domain,IPR013324:RNA polymerase sigma factor, region 3/4	PF04967:HTH DNA binding domain			Complete proteome,Plasmid,Reference proteome,	pHV4	arCOG02274	4.1e-20	70.8	K	-	Transcriptional regulator, contains HTH domain	51	43	26	31	51	52	57	49	45	40	56	70
NC_013966.1_cds_WP_004040849.1_947	WP_004040849.1	8923431	HVO_RS04060	NC_013966.1	504796	505668	-	protein_coding	HVO_A0496	872	universal stress protein UspA	NA	NA	NA	NA	NA	NA	NA	universal stress protein UspA (HVO_RS04060)	GO:0006950~response to stress			IPR006015:Universal stress protein A,IPR006016:UspA,IPR014729:Rossmann-like alpha/beta/alpha sandwich fold	PF00582:Universal stress protein family			Complete proteome,Plasmid,Reference proteome,	pHV4	arCOG02053	2e-64	213.7	T	UspA	Nucleotide-binding protein, UspA family	40	53	33	35	49	49	43	57	25	26	45	58
NC_013966.1_cds_WP_004040850.1_948	WP_004040850.1	8923240	HVO_RS04065	NC_013966.1	505795	506478	+	protein_coding	HVO_A0497	683	hypothetical protein	NA	NA	NA	NA	NA	NA	NA	hypothetical protein (HVO_RS04065)		GO:0016021~integral component of membrane						Complete proteome,Membrane,Plasmid,Reference proteome,Transmembrane,Transmembrane helix,	pHV4	arCOG03366	0.12	9.9	S	-	Uncharacterized membrane protein	4	1	1	2	1	3	3	1	1	0	1	4
NC_013966.1_cds_WP_004040851.1_949	WP_004040851.1	8923455	HVO_RS04070	NC_013966.1	506602	507741	+	protein_coding	HVO_A0498	1139	hypothetical protein	NA	NA	NA	NA	NA	NA	NA	hypothetical protein (HVO_RS04070)								Coiled coil,Complete proteome,Plasmid,Reference proteome,	pHV4	arCOG04719	5.2e-112	372.4	S	-	Uncharacterized protein	2	1	6	7	10	7	3	4	7	10	8	10
NC_013966.1_cds_WP_004040852.1_950	WP_004040852.1	8923712	HVO_RS04075	NC_013966.1	507824	508600	+	protein_coding	HVO_A0499	776	hypothetical protein	NA	NA	NA	NA	NA	NA	NA	hypothetical protein (HVO_RS04075)		GO:0016021~integral component of membrane						Complete proteome,Membrane,Plasmid,Reference proteome,Transmembrane,Transmembrane helix,	pHV4	arCOG00381	0.00014	19.2	K	-	Predicted membrane-associated trancriptional regulator	1	1	6	4	5	6	2	3	7	7	6	7
NC_013966.1_cds_WP_004040853.1_951	WP_004040853.1	8923307	HVO_RS04080	NC_013966.1	508652	509119	-	protein_coding	HVO_A0500	467	peptidyl-prolyl cis-trans isomerase	NA	NA	NA	NA	NA	NA	NA	peptidyl-prolyl cis-trans isomerase (HVO_RS04080)	GO:0006457~protein folding		GO:0003755~peptidyl-prolyl cis-trans isomerase activity	IPR001179:Peptidyl-prolyl cis-trans isomerase, FKBP-type, domain,IPR023566:Peptidyl-prolyl cis-trans isomerase, FKBP-type	PF00254:FKBP-type peptidyl-prolyl cis-trans isomerase			Complete proteome,Isomerase,Plasmid,Reference proteome,Rotamase,	pHV4	arCOG00981	6.6e-50	167	O	SlpA	FKBP-type peptidyl-prolyl cis-trans isomerase 2	91	106	128	116	158	223	135	229	178	136	160	231
NC_013966.1_cds_WP_004040854.1_952	WP_004040854.1	8923676	HVO_RS04085	NC_013966.1	509255	509860	+	protein_coding	HVO_A0501	605	tellurium resistance protein	NA	NA	NA	NA	NA	NA	NA	tellurium resistance protein (HVO_RS04085)								Complete proteome,Plasmid,Reference proteome,	pHV4	arCOG06202	1e-79	264.4	Q	-	SAM-dependent methyltransferase	117	53	51	40	32	72	107	87	44	38	45	61
NC_013966.1_cds_WP_004040855.1_953	WP_004040855.1	8923725	HVO_RS04090	NC_013966.1	510372	511244	+	protein_coding	HVO_A0503	872	amidohydrolase	NA	NA	NA	NA	NA	NA	NA	amidohydrolase (HVO_RS04090)			GO:0016787~hydrolase activity	IPR006680:Amidohydrolase 1	PF04909:Amidohydrolase			Complete proteome,Hydrolase,Plasmid,Reference proteome,	pHV4	arCOG01931	2.6e-72	241.4	R	-	Predicted metal-dependent hydrolase of the TIM-barrel fold	59	46	313	380	317	243	64	59	320	379	383	186
NC_013966.1_cds_WP_004040856.1_955	WP_004040856.1	8923650	HVO_RS04095	NC_013966.1	511839	512603	-	protein_coding	HVO_A0505	764	enoyl-CoA hydratase	NA	NA	NA	NA	NA	NA	NA	enoyl-CoA hydratase (HVO_RS04095)	GO:0008152~metabolic process		GO:0004300~enoyl-CoA hydratase activity	IPR001753:Crotonase superfamily	PF00378:Enoyl-CoA hydratase/isomerase family			Complete proteome,Lyase,Plasmid,Reference proteome,	pHV4	arCOG00241	3.7e-57	191.8	I	CaiD	Enoyl-CoA hydratase/carnithine racemase	14	23	13	34	29	25	24	35	16	36	37	40
NC_013966.1_cds_WP_004040858.1_957	WP_004040858.1	8923311	HVO_RS04105	NC_013966.1	513415	514359	+	protein_coding	HVO_A0507	944	phenylacetate-CoA oxygenase subunit PaaA	Metabolism	Amino acid metabolism	00360 Phenylalanine metabolism	[PATH:hvo00360]	paaA; phenylacetic acid degradation protein PaaA	K02609	paaA; ring-1,2-phenylacetyl-CoA epoxidase subunit PaaA [EC:1.14.13.149]	phenylacetate-CoA oxygenase subunit PaaA (HVO_RS04105)	GO:0010124~phenylacetate catabolic process			IPR007814:Phenylacetic acid catabolic,IPR009078:Ferritin-like superfamily,IPR012347:Ferritin-related	PF05138:Phenylacetic acid catabolic protein			Complete proteome,	pHV4	arCOG04786	3.7e-119	395	Q	-	1,2-phenylacetyl-CoA epoxidase, catalytic subunit	239	113	235	266	325	1108	331	194	200	293	368	583
NC_013966.1_cds_WP_004040859.1_958	WP_004040859.1	8923612	HVO_RS04110	NC_013966.1	514365	514685	+	protein_coding	HVO_A0508	320	phenylacetic acid degradation protein PaaB	Metabolism	Amino acid metabolism	00360 Phenylalanine metabolism	[PATH:hvo00360]	pacF; PacF protein	K02610	paaB; ring-1,2-phenylacetyl-CoA epoxidase subunit PaaB	phenylacetic acid degradation protein PaaB (HVO_RS04110)				IPR009359:Phenylacetic acid degradation B	PF06243:Phenylacetic acid degradation B			Complete proteome,Plasmid,Reference proteome,	pHV4	arCOG10158	2.2e-50	167.2	Q	-	Uncharacterized enzyme of phenylacetate metabolism, PaaB family	216	135	253	250	314	1305	440	300	175	362	317	995
NC_013966.1_cds_WP_004040860.1_959	WP_004040860.1	8923538	HVO_RS04115	NC_013966.1	514688	515506	+	protein_coding	HVO_A0509	818	phenylacetic acid degradation protein PaaC	Metabolism	Amino acid metabolism	00360 Phenylalanine metabolism	[PATH:hvo00360]	paaI; phenylacetate-CoA oxygenase, PaaI subunit	K02611	paaC; ring-1,2-phenylacetyl-CoA epoxidase subunit PaaC [EC:1.14.13.149]	phenylacetic acid degradation protein PaaC (HVO_RS04115)	GO:0010124~phenylacetate catabolic process			IPR007814:Phenylacetic acid catabolic,IPR009078:Ferritin-like superfamily,IPR011882:Phenylacetate-CoA oxygenase, PaaI subunit,IPR012347:Ferritin-related	PF05138:Phenylacetic acid catabolic protein			Complete proteome,Plasmid,Reference proteome,	pHV4	arCOG04786	9.4e-95	315	Q	-	1,2-phenylacetyl-CoA epoxidase, catalytic subunit	34	24	34	48	58	304	54	59	35	45	79	244
NC_013966.1_cds_WP_004040861.1_960	WP_004040861.1	8923457	HVO_RS04120	NC_013966.1	515499	515942	+	protein_coding	HVO_A0510	443	hypothetical protein	NA	NA	NA	NA	NA	NA	NA	hypothetical protein (HVO_RS04120)				IPR002744:Domain of unknown function DUF59	PF01883:Domain of unknown function DUF59			Complete proteome,Plasmid,Reference proteome,	pHV4	arCOG01845	7.8e-27	91.3	O	PaaD	Metal-sulfur cluster biosynthetic enzyme	127	93	99	142	267	719	134	222	89	130	220	566
NC_013966.1_cds_WP_004040863.1_961	WP_004040863.1	8923250	HVO_RS04125	NC_013966.1	516276	517727	-	protein_coding	HVO_A0512	1451	aldehyde dehydrogenase	NA	NA	NA	NA	NA	NA	NA	aldehyde dehydrogenase (HVO_RS04125)			GO:0004029~aldehyde dehydrogenase (NAD) activity	IPR015590:Aldehyde dehydrogenase domain,IPR016161:Aldehyde/histidinol dehydrogenase,IPR016162:Aldehyde dehydrogenase, N-terminal,IPR016163:Aldehyde dehydrogenase, C-terminal	PF00171:Aldehyde dehydrogenase family			Complete proteome,Oxidoreductase,Plasmid,Reference proteome,	pHV4	arCOG01252	9.1e-155	513.6	C	PutA	Lactaldehyde dehydrogenase, Succinate semialdehyde dehydrogenase, a-ketoglutarate semialdehyde dehydrogenase or other NAD-dependent aldehyde dehydrogenase	8	9	10	11	20	11	7	11	14	13	24	16
NC_013966.1_cds_WP_004040864.1_962	WP_004040864.1	8923377	HVO_RS04130	NC_013966.1	517796	518179	-	protein_coding	HVO_A0513	383	thioesterase	NA	NA	NA	NA	NA	NA	NA	thioesterase (HVO_RS04130)				IPR003736:Phenylacetic acid degradation-related domain,IPR006683:Thioesterase superfamily	PF03061:Thioesterase superfamily			Complete proteome,Plasmid,Reference proteome,	pHV4	arCOG00777	4.2e-33	112.4	Q	PaaI	HGG motif-containing thioesterase, possibly involved in aromatic compounds catabolism	83	178	55	40	59	73	87	201	41	56	70	44
NC_013966.1_cds_WP_004040868.1_966	WP_004040868.1	8923671	HVO_RS04150	NC_013966.1	521626	522630	-	protein_coding	HVO_A0517	1004	LLM class flavin-dependent oxidoreductase	NA	NA	NA	NA	NA	NA	NA	luciferase (HVO_RS04150)			GO:0004497~monooxygenase activity,GO:0016705~oxidoreductase activity, acting on paired donors, with incorporation or reduction of molecular oxygen	IPR011251:Luciferase-like domain	PF00296:Luciferase-like monooxygenase			Complete proteome,Monooxygenase,Oxidoreductase,Plasmid,Reference proteome,	pHV4	arCOG02410	8.7e-52	174.4	C	Mer	Coenzyme F420-dependent N5,N10-methylene tetrahydromethanopterin reductase or related flavin-dependent oxidoreductase	2	1	2	2	1	2	2	2	1	2	3	3
NC_013966.1_cds_WP_004040869.1_967	WP_004040869.1	8923380	HVO_RS04155	NC_013966.1	522686	522925	+	protein_coding	HVO_A0518	239	hypothetical protein	NA	NA	NA	NA	NA	NA	NA	hypothetical protein (HVO_RS04155)								Complete proteome,Plasmid,Reference proteome,	pHV4	arCOG02706	3.9e-06	24.7	E	GloA	Lactoylglutathione lyase or related enzyme	4	3	14	26	16	26	10	3	22	13	43	18
NC_013966.1_cds_WP_004040870.1_968	WP_004040870.1	8923297	HVO_RS04160	NC_013966.1	522946	523416	-	protein_coding	HVO_A0519	470	monoamine oxidase	NA	NA	NA	NA	NA	NA	NA	monoamine oxidase (HVO_RS04160)			GO:0016491~oxidoreductase activity	IPR002539:MaoC-like domain	PF01575:MaoC like domain			Complete proteome,Oxidoreductase,Plasmid,Reference proteome,	pHV4	arCOG00774	1.3e-30	104	I	Mch	Mesaconyl-CoA hydratase (Acyl dehydratase family)	1361	850	2243	5095	4758	3276	2538	2654	2305	4469	4789	1918
NC_013966.1_cds_WP_004040871.1_969	WP_004040871.1	8923818	HVO_RS04165	NC_013966.1	523513	523923	+	protein_coding	HVO_A0520	410	phenylacetic acid degradation protein PaaI	Metabolism	Amino acid metabolism	00360 Phenylalanine metabolism	[PATH:hvo00360]	uncharacterized domain 1	K02614	paaI; acyl-CoA thioesterase [EC:3.1.2.-]	phenylacetic acid degradation protein PaaI (HVO_RS04165)				IPR003736:Phenylacetic acid degradation-related domain,IPR006683:Thioesterase superfamily	PF03061:Thioesterase superfamily			Complete proteome,Plasmid,Reference proteome,	pHV4	arCOG00777	2.3e-27	93.8	Q	PaaI	HGG motif-containing thioesterase, possibly involved in aromatic compounds catabolism	11	8	8	12	18	16	8	9	5	13	36	20
NC_013966.1_cds_WP_004040872.1_970	WP_004040872.1	8923740	HVO_RS04170	NC_013966.1	523933	525222	-	protein_coding	HVO_A0521	1289	phenylacetyl-CoA ligase	Metabolism	Amino acid metabolism	00360 Phenylalanine metabolism	[PATH:hvo00360]	paaK1; phenylacetyl-coenzyme A ligase	K01912	paaK; phenylacetate-CoA ligase [EC:6.2.1.30]	phenylacetyl-CoA ligase (HVO_RS04170)	GO:0010124~phenylacetate catabolic process		GO:0047475~phenylacetate-CoA ligase activity	IPR000873:AMP-dependent synthetase/ligase,IPR011880:Phenylacetate-CoA ligase,IPR020845:AMP-binding, conserved site	PF00501:AMP-binding enzyme,PF14535:AMP-binding enzyme C-terminal domain	PIRSF006444:phenylacetate coenzyme a ligase, PaaK type		Complete proteome,Ligase,	pHV4	arCOG02620	4.4e-115	382.7	C		4-Hydroxybutyryl-CoA synthetase (AMP-forming)	8	13	19	24	39	23	10	11	13	32	69	19
NC_013966.1_cds_WP_004040873.1_971	WP_004040873.1	8923590	HVO_RS04175	NC_013966.1	525323	526486	+	protein_coding	HVO_A0522	1163	3-ketoacyl-CoA thiolase	Metabolism	Lipid metabolism	00072 Synthesis and degradation of ketone bodies	[PATH:hvo00072]	acaB4; acetyl-CoA C-acyltransferase	K00626	E2.3.1.9; acetyl-CoA C-acetyltransferase [EC:2.3.1.9]	3-ketoacyl-CoA thiolase (HVO_RS04175)	GO:0008152~metabolic process		GO:0003988~acetyl-CoA C-acyltransferase activity	IPR002155:Thiolase,IPR016039:Thiolase-like,IPR020616:Thiolase, N-terminal,IPR020617:Thiolase, C-terminal	PF00108:Thiolase, N-terminal domain,PF02803:Thiolase, C-terminal domain	PIRSF000429:acetyl-CoA acetyltransferase		Acyltransferase,Complete proteome,Plasmid,Reference proteome,Transferase,	pHV4	arCOG01278	4.4e-136	451.9	I	PaaJ	Acetyl-CoA acetyltransferase	6	3	5	7	10	7	7	5	4	8	16	8
NC_013966.1_cds_WP_004040873.1_971	WP_004040873.1	8923590	HVO_RS04175	NC_013966.1	525323	526486	+	protein_coding	HVO_A0522	1163	3-ketoacyl-CoA thiolase	Metabolism	Carbohydrate metabolism	00640 Propanoate metabolism	[PATH:hvo00640]	acaB4; acetyl-CoA C-acyltransferase	K00626	E2.3.1.9; acetyl-CoA C-acetyltransferase [EC:2.3.1.9]	3-ketoacyl-CoA thiolase (HVO_RS04175)	GO:0008152~metabolic process		GO:0003988~acetyl-CoA C-acyltransferase activity	IPR002155:Thiolase,IPR016039:Thiolase-like,IPR020616:Thiolase, N-terminal,IPR020617:Thiolase, C-terminal	PF00108:Thiolase, N-terminal domain,PF02803:Thiolase, C-terminal domain	PIRSF000429:acetyl-CoA acetyltransferase		Acyltransferase,Complete proteome,Plasmid,Reference proteome,Transferase,	pHV4	arCOG01278	4.4e-136	451.9	I	PaaJ	Acetyl-CoA acetyltransferase	6	3	5	7	10	7	7	5	4	8	16	8
NC_013966.1_cds_WP_004040873.1_971	WP_004040873.1	8923590	HVO_RS04175	NC_013966.1	525323	526486	+	protein_coding	HVO_A0522	1163	3-ketoacyl-CoA thiolase	Metabolism	Amino acid metabolism	00380 Tryptophan metabolism	[PATH:hvo00380]	acaB4; acetyl-CoA C-acyltransferase	K00626	E2.3.1.9; acetyl-CoA C-acetyltransferase [EC:2.3.1.9]	3-ketoacyl-CoA thiolase (HVO_RS04175)	GO:0008152~metabolic process		GO:0003988~acetyl-CoA C-acyltransferase activity	IPR002155:Thiolase,IPR016039:Thiolase-like,IPR020616:Thiolase, N-terminal,IPR020617:Thiolase, C-terminal	PF00108:Thiolase, N-terminal domain,PF02803:Thiolase, C-terminal domain	PIRSF000429:acetyl-CoA acetyltransferase		Acyltransferase,Complete proteome,Plasmid,Reference proteome,Transferase,	pHV4	arCOG01278	4.4e-136	451.9	I	PaaJ	Acetyl-CoA acetyltransferase	6	3	5	7	10	7	7	5	4	8	16	8
NC_013966.1_cds_WP_004040873.1_971	WP_004040873.1	8923590	HVO_RS04175	NC_013966.1	525323	526486	+	protein_coding	HVO_A0522	1163	3-ketoacyl-CoA thiolase	Metabolism	Metabolism of terpenoids and polyketides	00900 Terpenoid backbone biosynthesis	[PATH:hvo00900]	acaB4; acetyl-CoA C-acyltransferase	K00626	E2.3.1.9; acetyl-CoA C-acetyltransferase [EC:2.3.1.9]	3-ketoacyl-CoA thiolase (HVO_RS04175)	GO:0008152~metabolic process		GO:0003988~acetyl-CoA C-acyltransferase activity	IPR002155:Thiolase,IPR016039:Thiolase-like,IPR020616:Thiolase, N-terminal,IPR020617:Thiolase, C-terminal	PF00108:Thiolase, N-terminal domain,PF02803:Thiolase, C-terminal domain	PIRSF000429:acetyl-CoA acetyltransferase		Acyltransferase,Complete proteome,Plasmid,Reference proteome,Transferase,	pHV4	arCOG01278	4.4e-136	451.9	I	PaaJ	Acetyl-CoA acetyltransferase	6	3	5	7	10	7	7	5	4	8	16	8
NC_013966.1_cds_WP_004040873.1_971	WP_004040873.1	8923590	HVO_RS04175	NC_013966.1	525323	526486	+	protein_coding	HVO_A0522	1163	3-ketoacyl-CoA thiolase	Metabolism	Amino acid metabolism	00310 Lysine degradation	[PATH:hvo00310]	acaB4; acetyl-CoA C-acyltransferase	K00626	E2.3.1.9; acetyl-CoA C-acetyltransferase [EC:2.3.1.9]	3-ketoacyl-CoA thiolase (HVO_RS04175)	GO:0008152~metabolic process		GO:0003988~acetyl-CoA C-acyltransferase activity	IPR002155:Thiolase,IPR016039:Thiolase-like,IPR020616:Thiolase, N-terminal,IPR020617:Thiolase, C-terminal	PF00108:Thiolase, N-terminal domain,PF02803:Thiolase, C-terminal domain	PIRSF000429:acetyl-CoA acetyltransferase		Acyltransferase,Complete proteome,Plasmid,Reference proteome,Transferase,	pHV4	arCOG01278	4.4e-136	451.9	I	PaaJ	Acetyl-CoA acetyltransferase	6	3	5	7	10	7	7	5	4	8	16	8
NC_013966.1_cds_WP_004040873.1_971	WP_004040873.1	8923590	HVO_RS04175	NC_013966.1	525323	526486	+	protein_coding	HVO_A0522	1163	3-ketoacyl-CoA thiolase	Metabolism	Lipid metabolism	00071 Fatty acid degradation	[PATH:hvo00071]	acaB4; acetyl-CoA C-acyltransferase	K00626	E2.3.1.9; acetyl-CoA C-acetyltransferase [EC:2.3.1.9]	3-ketoacyl-CoA thiolase (HVO_RS04175)	GO:0008152~metabolic process		GO:0003988~acetyl-CoA C-acyltransferase activity	IPR002155:Thiolase,IPR016039:Thiolase-like,IPR020616:Thiolase, N-terminal,IPR020617:Thiolase, C-terminal	PF00108:Thiolase, N-terminal domain,PF02803:Thiolase, C-terminal domain	PIRSF000429:acetyl-CoA acetyltransferase		Acyltransferase,Complete proteome,Plasmid,Reference proteome,Transferase,	pHV4	arCOG01278	4.4e-136	451.9	I	PaaJ	Acetyl-CoA acetyltransferase	6	3	5	7	10	7	7	5	4	8	16	8
NC_013966.1_cds_WP_004040873.1_971	WP_004040873.1	8923590	HVO_RS04175	NC_013966.1	525323	526486	+	protein_coding	HVO_A0522	1163	3-ketoacyl-CoA thiolase	Environmental Information Processing	Signal transduction	02020 Two-component system	[PATH:hvo02020]	acaB4; acetyl-CoA C-acyltransferase	K00626	E2.3.1.9; acetyl-CoA C-acetyltransferase [EC:2.3.1.9]	3-ketoacyl-CoA thiolase (HVO_RS04175)	GO:0008152~metabolic process		GO:0003988~acetyl-CoA C-acyltransferase activity	IPR002155:Thiolase,IPR016039:Thiolase-like,IPR020616:Thiolase, N-terminal,IPR020617:Thiolase, C-terminal	PF00108:Thiolase, N-terminal domain,PF02803:Thiolase, C-terminal domain	PIRSF000429:acetyl-CoA acetyltransferase		Acyltransferase,Complete proteome,Plasmid,Reference proteome,Transferase,	pHV4	arCOG01278	4.4e-136	451.9	I	PaaJ	Acetyl-CoA acetyltransferase	6	3	5	7	10	7	7	5	4	8	16	8
NC_013966.1_cds_WP_004040873.1_971	WP_004040873.1	8923590	HVO_RS04175	NC_013966.1	525323	526486	+	protein_coding	HVO_A0522	1163	3-ketoacyl-CoA thiolase	Metabolism	Energy metabolism	00720 Carbon fixation pathways in prokaryotes	[PATH:hvo00720]	acaB4; acetyl-CoA C-acyltransferase	K00626	E2.3.1.9; acetyl-CoA C-acetyltransferase [EC:2.3.1.9]	3-ketoacyl-CoA thiolase (HVO_RS04175)	GO:0008152~metabolic process		GO:0003988~acetyl-CoA C-acyltransferase activity	IPR002155:Thiolase,IPR016039:Thiolase-like,IPR020616:Thiolase, N-terminal,IPR020617:Thiolase, C-terminal	PF00108:Thiolase, N-terminal domain,PF02803:Thiolase, C-terminal domain	PIRSF000429:acetyl-CoA acetyltransferase		Acyltransferase,Complete proteome,Plasmid,Reference proteome,Transferase,	pHV4	arCOG01278	4.4e-136	451.9	I	PaaJ	Acetyl-CoA acetyltransferase	6	3	5	7	10	7	7	5	4	8	16	8
NC_013966.1_cds_WP_004040873.1_971	WP_004040873.1	8923590	HVO_RS04175	NC_013966.1	525323	526486	+	protein_coding	HVO_A0522	1163	3-ketoacyl-CoA thiolase	Metabolism	Xenobiotics biodegradation and metabolism	00362 Benzoate degradation	[PATH:hvo00362]	acaB4; acetyl-CoA C-acyltransferase	K00626	E2.3.1.9; acetyl-CoA C-acetyltransferase [EC:2.3.1.9]	3-ketoacyl-CoA thiolase (HVO_RS04175)	GO:0008152~metabolic process		GO:0003988~acetyl-CoA C-acyltransferase activity	IPR002155:Thiolase,IPR016039:Thiolase-like,IPR020616:Thiolase, N-terminal,IPR020617:Thiolase, C-terminal	PF00108:Thiolase, N-terminal domain,PF02803:Thiolase, C-terminal domain	PIRSF000429:acetyl-CoA acetyltransferase		Acyltransferase,Complete proteome,Plasmid,Reference proteome,Transferase,	pHV4	arCOG01278	4.4e-136	451.9	I	PaaJ	Acetyl-CoA acetyltransferase	6	3	5	7	10	7	7	5	4	8	16	8
NC_013966.1_cds_WP_004040873.1_971	WP_004040873.1	8923590	HVO_RS04175	NC_013966.1	525323	526486	+	protein_coding	HVO_A0522	1163	3-ketoacyl-CoA thiolase	Metabolism	Carbohydrate metabolism	00650 Butanoate metabolism	[PATH:hvo00650]	acaB4; acetyl-CoA C-acyltransferase	K00626	E2.3.1.9; acetyl-CoA C-acetyltransferase [EC:2.3.1.9]	3-ketoacyl-CoA thiolase (HVO_RS04175)	GO:0008152~metabolic process		GO:0003988~acetyl-CoA C-acyltransferase activity	IPR002155:Thiolase,IPR016039:Thiolase-like,IPR020616:Thiolase, N-terminal,IPR020617:Thiolase, C-terminal	PF00108:Thiolase, N-terminal domain,PF02803:Thiolase, C-terminal domain	PIRSF000429:acetyl-CoA acetyltransferase		Acyltransferase,Complete proteome,Plasmid,Reference proteome,Transferase,	pHV4	arCOG01278	4.4e-136	451.9	I	PaaJ	Acetyl-CoA acetyltransferase	6	3	5	7	10	7	7	5	4	8	16	8
NC_013966.1_cds_WP_004040873.1_971	WP_004040873.1	8923590	HVO_RS04175	NC_013966.1	525323	526486	+	protein_coding	HVO_A0522	1163	3-ketoacyl-CoA thiolase	Metabolism	Amino acid metabolism	00280 Valine, leucine and isoleucine degradation	[PATH:hvo00280]	acaB4; acetyl-CoA C-acyltransferase	K00626	E2.3.1.9; acetyl-CoA C-acetyltransferase [EC:2.3.1.9]	3-ketoacyl-CoA thiolase (HVO_RS04175)	GO:0008152~metabolic process		GO:0003988~acetyl-CoA C-acyltransferase activity	IPR002155:Thiolase,IPR016039:Thiolase-like,IPR020616:Thiolase, N-terminal,IPR020617:Thiolase, C-terminal	PF00108:Thiolase, N-terminal domain,PF02803:Thiolase, C-terminal domain	PIRSF000429:acetyl-CoA acetyltransferase		Acyltransferase,Complete proteome,Plasmid,Reference proteome,Transferase,	pHV4	arCOG01278	4.4e-136	451.9	I	PaaJ	Acetyl-CoA acetyltransferase	6	3	5	7	10	7	7	5	4	8	16	8
NC_013966.1_cds_WP_004040873.1_971	WP_004040873.1	8923590	HVO_RS04175	NC_013966.1	525323	526486	+	protein_coding	HVO_A0522	1163	3-ketoacyl-CoA thiolase	Metabolism	Carbohydrate metabolism	00620 Pyruvate metabolism	[PATH:hvo00620]	acaB4; acetyl-CoA C-acyltransferase	K00626	E2.3.1.9; acetyl-CoA C-acetyltransferase [EC:2.3.1.9]	3-ketoacyl-CoA thiolase (HVO_RS04175)	GO:0008152~metabolic process		GO:0003988~acetyl-CoA C-acyltransferase activity	IPR002155:Thiolase,IPR016039:Thiolase-like,IPR020616:Thiolase, N-terminal,IPR020617:Thiolase, C-terminal	PF00108:Thiolase, N-terminal domain,PF02803:Thiolase, C-terminal domain	PIRSF000429:acetyl-CoA acetyltransferase		Acyltransferase,Complete proteome,Plasmid,Reference proteome,Transferase,	pHV4	arCOG01278	4.4e-136	451.9	I	PaaJ	Acetyl-CoA acetyltransferase	6	3	5	7	10	7	7	5	4	8	16	8
NC_013966.1_cds_WP_004040873.1_971	WP_004040873.1	8923590	HVO_RS04175	NC_013966.1	525323	526486	+	protein_coding	HVO_A0522	1163	3-ketoacyl-CoA thiolase	Metabolism	Carbohydrate metabolism	00630 Glyoxylate and dicarboxylate metabolism	[PATH:hvo00630]	acaB4; acetyl-CoA C-acyltransferase	K00626	E2.3.1.9; acetyl-CoA C-acetyltransferase [EC:2.3.1.9]	3-ketoacyl-CoA thiolase (HVO_RS04175)	GO:0008152~metabolic process		GO:0003988~acetyl-CoA C-acyltransferase activity	IPR002155:Thiolase,IPR016039:Thiolase-like,IPR020616:Thiolase, N-terminal,IPR020617:Thiolase, C-terminal	PF00108:Thiolase, N-terminal domain,PF02803:Thiolase, C-terminal domain	PIRSF000429:acetyl-CoA acetyltransferase		Acyltransferase,Complete proteome,Plasmid,Reference proteome,Transferase,	pHV4	arCOG01278	4.4e-136	451.9	I	PaaJ	Acetyl-CoA acetyltransferase	6	3	5	7	10	7	7	5	4	8	16	8
NC_013966.1_cds_WP_004040874.1_972	WP_004040874.1	8923738	HVO_RS04180	NC_013966.1	526483	528051	+	protein_coding	HVO_A0523	1568	ACP synthase	NA	NA	NA	NA	NA	NA	NA	ACP synthase (HVO_RS04180)	GO:0008152~metabolic process		GO:0003824~catalytic activity	IPR012340:Nucleic acid-binding, OB-fold,IPR016039:Thiolase-like,IPR022002:Domain of unknown function DUF35, rubredoxin-like zinc ribbon domain, N-terminal	PF12172:Rubredoxin-like zinc ribbon domain (DUF35_N)			Complete proteome,Plasmid,Reference proteome,	pHV4	arCOG01767	4.1e-66	221.5	I	PksG	3-hydroxy-3-methylglutaryl CoA synthase	3	1	2	2	3	4	2	1	1	3	3	8
NC_013966.1_cds_WP_004040875.1_973	WP_004040875.1	8923838	HVO_RS04185	NC_013966.1	528138	529022	+	protein_coding	HVO_A0524	884	3-hydroxyacyl-CoA dehydrogenase	Metabolism	Amino acid metabolism	00360 Phenylalanine metabolism	[PATH:hvo00360]	hbd4; 3-hydroxyacyl-CoA dehydrogenase	K00074	paaH; 3-hydroxybutyryl-CoA dehydrogenase [EC:1.1.1.157]	3-hydroxyacyl-CoA dehydrogenase (HVO_RS04185)	GO:0006631~fatty acid metabolic process		GO:0003857~3-hydroxyacyl-CoA dehydrogenase activity,GO:0070403~NAD+ binding	IPR006108:3-hydroxyacyl-CoA dehydrogenase, C-terminal,IPR006176:3-hydroxyacyl-CoA dehydrogenase, NAD binding,IPR008927:6-phosphogluconate dehydrogenase, C-terminal-like,IPR013328:Dehydrogenase, multihelical,IPR016040:NAD(P)-binding domain,IPR022694:3-hydroxyacyl-CoA dehydrogenase	PF00725:3-hydroxyacyl-CoA dehydrogenase, C-terminal domain,PF02737:3-hydroxyacyl-CoA dehydrogenase, NAD binding domain	PIRSF000105:3-hydroxyacyl-CoA dehydrogenase		Complete proteome,Oxidoreductase,Plasmid,Reference proteome,	pHV4	arCOG00250	1.1e-130	432.7	I	FadB	3-hydroxyacyl-CoA dehydrogenase	9	28	30	56	83	91	30	40	43	83	105	74
NC_013966.1_cds_WP_004040875.1_973	WP_004040875.1	8923838	HVO_RS04185	NC_013966.1	528138	529022	+	protein_coding	HVO_A0524	884	3-hydroxyacyl-CoA dehydrogenase	Metabolism	Xenobiotics biodegradation and metabolism	00362 Benzoate degradation	[PATH:hvo00362]	hbd4; 3-hydroxyacyl-CoA dehydrogenase	K00074	paaH; 3-hydroxybutyryl-CoA dehydrogenase [EC:1.1.1.157]	3-hydroxyacyl-CoA dehydrogenase (HVO_RS04185)	GO:0006631~fatty acid metabolic process		GO:0003857~3-hydroxyacyl-CoA dehydrogenase activity,GO:0070403~NAD+ binding	IPR006108:3-hydroxyacyl-CoA dehydrogenase, C-terminal,IPR006176:3-hydroxyacyl-CoA dehydrogenase, NAD binding,IPR008927:6-phosphogluconate dehydrogenase, C-terminal-like,IPR013328:Dehydrogenase, multihelical,IPR016040:NAD(P)-binding domain,IPR022694:3-hydroxyacyl-CoA dehydrogenase	PF00725:3-hydroxyacyl-CoA dehydrogenase, C-terminal domain,PF02737:3-hydroxyacyl-CoA dehydrogenase, NAD binding domain	PIRSF000105:3-hydroxyacyl-CoA dehydrogenase		Complete proteome,Oxidoreductase,Plasmid,Reference proteome,	pHV4	arCOG00250	1.1e-130	432.7	I	FadB	3-hydroxyacyl-CoA dehydrogenase	9	28	30	56	83	91	30	40	43	83	105	74
NC_013966.1_cds_WP_004040875.1_973	WP_004040875.1	8923838	HVO_RS04185	NC_013966.1	528138	529022	+	protein_coding	HVO_A0524	884	3-hydroxyacyl-CoA dehydrogenase	Metabolism	Carbohydrate metabolism	00650 Butanoate metabolism	[PATH:hvo00650]	hbd4; 3-hydroxyacyl-CoA dehydrogenase	K00074	paaH; 3-hydroxybutyryl-CoA dehydrogenase [EC:1.1.1.157]	3-hydroxyacyl-CoA dehydrogenase (HVO_RS04185)	GO:0006631~fatty acid metabolic process		GO:0003857~3-hydroxyacyl-CoA dehydrogenase activity,GO:0070403~NAD+ binding	IPR006108:3-hydroxyacyl-CoA dehydrogenase, C-terminal,IPR006176:3-hydroxyacyl-CoA dehydrogenase, NAD binding,IPR008927:6-phosphogluconate dehydrogenase, C-terminal-like,IPR013328:Dehydrogenase, multihelical,IPR016040:NAD(P)-binding domain,IPR022694:3-hydroxyacyl-CoA dehydrogenase	PF00725:3-hydroxyacyl-CoA dehydrogenase, C-terminal domain,PF02737:3-hydroxyacyl-CoA dehydrogenase, NAD binding domain	PIRSF000105:3-hydroxyacyl-CoA dehydrogenase		Complete proteome,Oxidoreductase,Plasmid,Reference proteome,	pHV4	arCOG00250	1.1e-130	432.7	I	FadB	3-hydroxyacyl-CoA dehydrogenase	9	28	30	56	83	91	30	40	43	83	105	74
NC_013966.1_cds_WP_004040876.1_974	WP_004040876.1	8923260	HVO_RS04190	NC_013966.1	529019	529900	+	protein_coding	HVO_A0525	881	3-hydroxybutyryl-CoA dehydratase	NA	NA	NA	NA	NA	NA	NA	3-hydroxybutyryl-CoA dehydratase (HVO_RS04190)	GO:0008152~metabolic process		GO:0004300~enoyl-CoA hydratase activity	IPR001753:Crotonase superfamily	PF00378:Enoyl-CoA hydratase/isomerase family			Complete proteome,Lyase,Plasmid,Reference proteome,	pHV4	arCOG00249	5.4e-83	277.3	I	FadB	3-hydroxyacyl-CoA dehydrogenase, some fused to Enoyl-CoA hydratase	8	7	9	19	39	34	9	14	10	26	39	34
NC_013966.1_cds_WP_004040877.1_976	WP_004040877.1	8923372	HVO_RS04195	NC_013966.1	530513	531280	-	protein_coding	HVO_A0527	767	transcriptional regulator	NA	NA	NA	NA	NA	NA	NA	transcriptional regulator (HVO_RS04195)	GO:0006351~transcription, DNA-templated		GO:0003677~DNA binding,GO:0003700~transcription factor activity, sequence-specific DNA binding	IPR001845:HTH ArsR-type DNA-binding domain,IPR005471:Transcription regulator IclR, N-terminal,IPR011991:Winged helix-turn-helix DNA-binding domain,IPR014757:Transcription regulator IclR, C-terminal	PF01614:Bacterial transcriptional regulator,PF09339:IclR helix-turn-helix domain		SM00346:HTH_ICLR,SM00418:HTH_ARSR	Complete proteome,DNA-binding,Plasmid,Reference proteome,Transcription,Transcription regulation,	pHV4	arCOG02798	2.7e-73	243.7	K	IclR	DNA-binding transcriptional regulator, IclR family	15	5	14	4	9	16	9	4	7	13	8	4
NC_013966.1_cds_WP_004040879.1_978	WP_004040879.1	8923385	HVO_RS04205	NC_013966.1	531748	533442	+	protein_coding	HVO_A0529	1694	acetolactate synthase	Metabolism	Metabolism of cofactors and vitamins	00770 Pantothenate and CoA biosynthesis	[PATH:hvo00770]	ilvB2; acetolactate synthase large subunit	K01652	E2.2.1.6L; acetolactate synthase I/II/III large subunit [EC:2.2.1.6]	acetolactate synthase (HVO_RS04205)			GO:0000287~magnesium ion binding,GO:0003984~acetolactate synthase activity,GO:0030976~thiamine pyrophosphate binding	IPR011766:Thiamine pyrophosphate enzyme, C-terminal TPP-binding,IPR012000:Thiamine pyrophosphate enzyme, central domain,IPR012001:Thiamine pyrophosphate enzyme, N-terminal TPP-binding domain	PF00205:Thiamine pyrophosphate enzyme, central domain,PF02775:Thiamine pyrophosphate enzyme, C-terminal TPP binding domain,PF02776:Thiamine pyrophosphate enzyme, N-terminal TPP binding domain			Complete proteome,Plasmid,Reference proteome,Thiamine pyrophosphate,Transferase,	pHV4	arCOG01998	1.8e-116	387.6	E	IlvB	Acetolactate synthase large subunit or other thiamine pyrophosphate-requiring enzyme	6	7	6	8	16	11	9	8	9	16	26	11
NC_013966.1_cds_WP_004040879.1_978	WP_004040879.1	8923385	HVO_RS04205	NC_013966.1	531748	533442	+	protein_coding	HVO_A0529	1694	acetolactate synthase	Metabolism	Carbohydrate metabolism	00650 Butanoate metabolism	[PATH:hvo00650]	ilvB2; acetolactate synthase large subunit	K01652	E2.2.1.6L; acetolactate synthase I/II/III large subunit [EC:2.2.1.6]	acetolactate synthase (HVO_RS04205)			GO:0000287~magnesium ion binding,GO:0003984~acetolactate synthase activity,GO:0030976~thiamine pyrophosphate binding	IPR011766:Thiamine pyrophosphate enzyme, C-terminal TPP-binding,IPR012000:Thiamine pyrophosphate enzyme, central domain,IPR012001:Thiamine pyrophosphate enzyme, N-terminal TPP-binding domain	PF00205:Thiamine pyrophosphate enzyme, central domain,PF02775:Thiamine pyrophosphate enzyme, C-terminal TPP binding domain,PF02776:Thiamine pyrophosphate enzyme, N-terminal TPP binding domain			Complete proteome,Plasmid,Reference proteome,Thiamine pyrophosphate,Transferase,	pHV4	arCOG01998	1.8e-116	387.6	E	IlvB	Acetolactate synthase large subunit or other thiamine pyrophosphate-requiring enzyme	6	7	6	8	16	11	9	8	9	16	26	11
NC_013966.1_cds_WP_004040879.1_978	WP_004040879.1	8923385	HVO_RS04205	NC_013966.1	531748	533442	+	protein_coding	HVO_A0529	1694	acetolactate synthase	Metabolism	Carbohydrate metabolism	00660 C5-Branched dibasic acid metabolism	[PATH:hvo00660]	ilvB2; acetolactate synthase large subunit	K01652	E2.2.1.6L; acetolactate synthase I/II/III large subunit [EC:2.2.1.6]	acetolactate synthase (HVO_RS04205)			GO:0000287~magnesium ion binding,GO:0003984~acetolactate synthase activity,GO:0030976~thiamine pyrophosphate binding	IPR011766:Thiamine pyrophosphate enzyme, C-terminal TPP-binding,IPR012000:Thiamine pyrophosphate enzyme, central domain,IPR012001:Thiamine pyrophosphate enzyme, N-terminal TPP-binding domain	PF00205:Thiamine pyrophosphate enzyme, central domain,PF02775:Thiamine pyrophosphate enzyme, C-terminal TPP binding domain,PF02776:Thiamine pyrophosphate enzyme, N-terminal TPP binding domain			Complete proteome,Plasmid,Reference proteome,Thiamine pyrophosphate,Transferase,	pHV4	arCOG01998	1.8e-116	387.6	E	IlvB	Acetolactate synthase large subunit or other thiamine pyrophosphate-requiring enzyme	6	7	6	8	16	11	9	8	9	16	26	11
NC_013966.1_cds_WP_004040879.1_978	WP_004040879.1	8923385	HVO_RS04205	NC_013966.1	531748	533442	+	protein_coding	HVO_A0529	1694	acetolactate synthase	Metabolism	Amino acid metabolism	00290 Valine, leucine and isoleucine biosynthesis	[PATH:hvo00290]	ilvB2; acetolactate synthase large subunit	K01652	E2.2.1.6L; acetolactate synthase I/II/III large subunit [EC:2.2.1.6]	acetolactate synthase (HVO_RS04205)			GO:0000287~magnesium ion binding,GO:0003984~acetolactate synthase activity,GO:0030976~thiamine pyrophosphate binding	IPR011766:Thiamine pyrophosphate enzyme, C-terminal TPP-binding,IPR012000:Thiamine pyrophosphate enzyme, central domain,IPR012001:Thiamine pyrophosphate enzyme, N-terminal TPP-binding domain	PF00205:Thiamine pyrophosphate enzyme, central domain,PF02775:Thiamine pyrophosphate enzyme, C-terminal TPP binding domain,PF02776:Thiamine pyrophosphate enzyme, N-terminal TPP binding domain			Complete proteome,Plasmid,Reference proteome,Thiamine pyrophosphate,Transferase,	pHV4	arCOG01998	1.8e-116	387.6	E	IlvB	Acetolactate synthase large subunit or other thiamine pyrophosphate-requiring enzyme	6	7	6	8	16	11	9	8	9	16	26	11
NC_013966.1_cds_WP_004040881.1_980	WP_004040881.1	8923746	HVO_RS04215	NC_013966.1	534534	534743	-	protein_coding	HVO_A0531	209	hypothetical protein	NA	NA	NA	NA	NA	NA	NA	hypothetical protein (HVO_RS04215)								Complete proteome,Plasmid,Reference proteome,	pHV4	arCOG11148	6.6e-30	101.3	S	-	Uncharacterized protein	36	28	19	13	28	22	18	28	34	42	55	36
NC_013966.1_cds_WP_004040882.1_981	WP_004040882.1	8923781	HVO_RS04220	NC_013966.1	534822	535193	-	protein_coding	HVO_A0532	371	hypothetical protein	NA	NA	NA	NA	NA	NA	NA	hypothetical protein (HVO_RS04220)				IPR011051:RmlC-like cupin domain,IPR013096:Cupin 2, conserved barrel,IPR014710:RmlC-like jelly roll fold	PF07883:Cupin domain			Complete proteome,Plasmid,Reference proteome,	pHV4	arCOG02998	5.1e-22	76	S	-	Cupin domain containing protein	21	21	2	45	60	31	32	32	24	39	63	51
NC_013966.1_cds_WP_004040883.1_982	WP_004040883.1	8923569	HVO_RS04225	NC_013966.1	535259	535849	-	protein_coding	HVO_A0533	590	phosphohydrolase	NA	NA	NA	NA	NA	NA	NA	phosphohydrolase (HVO_RS04225)			GO:0016787~hydrolase activity	IPR003607:HD/PDEase domain,IPR006674:HD domain,IPR006675:Uncharacterised domain HDIG	PF01966:HD domain		SM00471:HDc	Complete proteome,Hydrolase,Plasmid,Reference proteome,	pHV4	arCOG01861	6.5e-46	154.2	J	-	3'-5' exoribonuclease YhaM, can participate in 23S rRNA maturation, HD superfamily	15	14	3	13	21	40	20	10	6	11	37	49
NC_013966.1_cds_WP_004040886.1_985	WP_004040886.1	8923401	HVO_RS04240	NC_013966.1	538172	539779	-	protein_coding	HVO_A0536	1607	5-oxoprolinase	Metabolism	Amino acid metabolism	00330 Arginine and proline metabolism	[PATH:hvo00330]	hyuB1; N-methylhydantoinase (ATP-hydrolyzing) B	K01474	hyuB; N-methylhydantoinase B [EC:3.5.2.14]	5-oxoprolinase (HVO_RS04240)			GO:0047423~N-methylhydantoinase (ATP-hydrolyzing) activity	IPR003692:Hydantoinase B/oxoprolinase	PF02538:Hydantoinase B/oxoprolinase			Complete proteome,Hydrolase,Plasmid,Reference proteome,	pHV4	arCOG01512	3.1e-240	795.9	E	HyuB	N-methylhydantoinase B/acetone carboxylase, alpha subunit	0	0	2	6	5	1	0	0	3	3	1	1
NC_013966.1_cds_WP_004040887.1_986	WP_004040887.1	8923332	HVO_RS04245	NC_013966.1	539776	541791	-	protein_coding	HVO_A0537	2015	5-oxoprolinase	Metabolism	Amino acid metabolism	00330 Arginine and proline metabolism	[PATH:hvo00330]	hyuA1; N-methylhydantoinase (ATP-hydrolyzing) A	K01473	hyuA; N-methylhydantoinase A [EC:3.5.2.14]	5-oxoprolinase (HVO_RS04245)			GO:0047423~N-methylhydantoinase (ATP-hydrolyzing) activity	IPR002821:Hydantoinase/oxoprolinase,IPR008040:Hydantoinaseoxoprolinase, N-terminal	PF01968:Hydantoinase/oxoprolinase,PF05378:Hydantoinase/oxoprolinase N-terminal region			Complete proteome,Hydrolase,Plasmid,Reference proteome,	pHV4	arCOG01511	5.4e-197	653.8	E	HyuA	N-methylhydantoinase A/acetone carboxylase, beta subunit	0	1	2	8	8	2	1	0	5	6	4	2
NC_013966.1_cds_WP_004040888.1_987	WP_004040888.1	8923541	HVO_RS04250	NC_013966.1	541791	543008	-	protein_coding	HVO_A0538	1217	hypothetical protein	NA	NA	NA	NA	NA	NA	NA	hypothetical protein (HVO_RS04250)		GO:0016021~integral component of membrane	GO:0005215~transporter activity	IPR001046:Natural resistance-associated macrophage like	PF01566:Natural resistance-associated macrophage protein			Complete proteome,Membrane,Plasmid,Reference proteome,Transmembrane,Transmembrane helix,	pHV4	arCOG04531	4.2e-89	296.6	P	MntH	Mn2+ and Fe2+ transporter of the NRAMP family	1	1	22	62	45	12	3	1	25	66	30	15
NC_013966.1_cds_WP_004040889.1_988	WP_004040889.1	8923640	HVO_RS04255	NC_013966.1	543199	543744	-	protein_coding	HVO_A0539	545	CopG family transcriptional regulator	NA	NA	NA	NA	NA	NA	NA	CopG family transcriptional regulator (HVO_RS04255)	GO:0006355~regulation of transcription, DNA-templated		GO:0008483~transaminase activity	IPR002145:Ribbon-helix-helix protein, copG	PF01402:Ribbon-helix-helix protein, copG family			Aminotransferase,Complete proteome,Plasmid,Reference proteome,Transferase,	pHV4	arCOG04451	5e-53	177.3	V	VapB3	RHH/copG family antitoxin	14	15	29	39	51	37	20	19	34	53	44	49
NC_013966.1_cds_WP_004040890.1_989	WP_004040890.1	8923449	HVO_RS04260	NC_013966.1	543848	544519	-	protein_coding	HVO_A0540	671	HTR-like protein	NA	NA	NA	NA	NA	NA	NA	HTR-like protein (HVO_RS04260)	GO:0000160~phosphorelay signal transduction system,GO:0006355~regulation of transcription, DNA-templated	GO:0005622~intracellular		IPR000014:PAS domain,IPR001789:Signal transduction response regulator, receiver domain,IPR011006:CheY-like superfamily,IPR013767:PAS fold	PF00072:Response regulator receiver domain,PF00989:PAS fold		SM00448:REC	Complete proteome,Plasmid,Reference proteome,	pHV4	arCOG06408	1e-38	130.9	T	-	Signal transduction histidine kinase, contains PAS domain	0	4	2	11	3	5	1	1	2	8	9	3
NC_013966.1_cds_WP_004040892.1_991	WP_004040892.1	8923830	HVO_RS04270	NC_013966.1	546161	546592	-	protein_coding	HVO_A0543	431	hypothetical protein	NA	NA	NA	NA	NA	NA	NA	hypothetical protein (HVO_RS04270)		GO:0016021~integral component of membrane						Complete proteome,Membrane,Plasmid,Reference proteome,Transmembrane,Transmembrane helix,	pHV4	arCOG03295	2.2e-36	122.4	S	-	Membrane protein containing Zn-ribbon domain	9	5	7	22	41	39	7	5	6	21	39	45
NC_013966.1_cds_WP_004040893.1_992	WP_004040893.1	8923495	HVO_RS04275	NC_013966.1	546702	546908	+	protein_coding	HVO_A0544	206	hypothetical protein	NA	NA	NA	NA	NA	NA	NA	hypothetical protein (HVO_RS04275)		GO:0016021~integral component of membrane						Complete proteome,Membrane,Plasmid,Reference proteome,Transmembrane,Transmembrane helix,	pHV4	arCOG11871	1.7e-25	86.8	S	-	Uncharacterized membrane protein	11	5	58	76	63	23	23	33	29	52	68	37
NC_013966.1_cds_WP_004040894.1_993	WP_004040894.1	8923359	HVO_RS04280	NC_013966.1	546987	547586	+	protein_coding	HVO_A0545	599	TetR family transcriptional regulator	NA	NA	NA	NA	NA	NA	NA	TetR family transcriptional regulator (HVO_RS04280)			GO:0003677~DNA binding	IPR001647:DNA-binding HTH domain, TetR-type,IPR009057:Homeodomain-like,IPR011075:Tetracycline transcriptional regulator, TetR-related, C-terminal,IPR015893:Tetracycline transcriptional regulator, TetR-like, C-terminal	PF00440:Bacterial regulatory proteins, tetR family			Complete proteome,Plasmid,Reference proteome,	pHV4	arCOG02646	6.7e-55	183.9	K	AcrR	Transcriptional regulator, TetR/AcrR family	6	21	74	115	89	91	5	14	90	118	78	96
NC_013966.1_cds_WP_004040895.1_994	WP_004040895.1	8923580	HVO_RS04285	NC_013966.1	547627	548382	-	protein_coding	HVO_A0546	755	short chain dehydrogenase	NA	NA	NA	NA	NA	NA	NA	short chain dehydrogenase (HVO_RS04285)			GO:0016491~oxidoreductase activity	IPR002347:Glucose/ribitol dehydrogenase,IPR016040:NAD(P)-binding domain,IPR020904:Short-chain dehydrogenase/reductase, conserved site				Complete proteome,Oxidoreductase,Plasmid,Reference proteome,	pHV4	arCOG01259	1.6e-77	258	I	FabG	Short-chain alcohol dehydrogenase	1	1	2	0	0	3	0	0	0	3	0	3
NC_013966.1_cds_WP_004040896.1_995	WP_004040896.1	8923480	HVO_RS04290	NC_013966.1	548509	549510	+	protein_coding	HVO_A0547	1001	hypothetical protein	NA	NA	NA	NA	NA	NA	NA	hypothetical protein (HVO_RS04290)				IPR010430:Protein of unknown function DUF1028,IPR014927:Putative peptidoglycan binding	PF06267:Family of unknown function (DUF1028),PF08823:Putative peptidoglycan binding domain			Complete proteome,Plasmid,Reference proteome,	pHV4	arCOG04204	4e-99	328.5	R	-	N-terminal nucleophile hydrolase superfamily protein	21	23	19	19	21	25	25	20	16	15	26	24
NC_013966.1_cds_WP_004040905.1_998	WP_004040905.1	8923816	HVO_RS04305	NC_013966.1	551018	553675	-	protein_coding	HVO_A0550	2657	11-domain light and oxygen sensing his kinase	NA	NA	NA	NA	NA	NA	NA	11-domain light and oxygen sensing his kinase (HVO_RS04305)		GO:0005622~intracellular	GO:0000155~phosphorelay sensor kinase activity	IPR000014:PAS domain,IPR000700:PAS-associated, C-terminal,IPR001789:Signal transduction response regulator, receiver domain,IPR003594:Histidine kinase-like ATPase, ATP-binding domain,IPR003661:Signal transduction histidine kinase, subgroup 1, dimerisation/phosphoacceptor domain,IPR005467:Signal transduction histidine kinase, core,IPR011006:CheY-like superfamily,IPR013656:PAS fold-4	PF00512:His Kinase A (phospho-acceptor) domain,PF02518:Histidine kinase-, DNA gyrase B-, and HSP90-like ATPase,PF08448:PAS fold		SM00091:PAS,SM00387:HATPase_c,SM00388:HisKA	Complete proteome,Kinase,Plasmid,Reference proteome,Transferase,	pHV4	arCOG02333	1.2e-69	232.3	T	-	Signal transduction histidine kinase, contains REC and PAS domains	1	1	1	2	1	1	0	0	1	3	6	5
NC_013966.1_cds_WP_004040907.1_999	WP_004040907.1	8923759	HVO_RS04310	NC_013966.1	553798	555414	-	protein_coding	HVO_A0551	1616	acyl-CoA synthetase	NA	NA	NA	NA	NA	NA	NA	acyl-CoA synthetase (HVO_RS04310)	GO:0008152~metabolic process		GO:0016874~ligase activity	IPR000873:AMP-dependent synthetase/ligase,IPR020845:AMP-binding, conserved site,IPR025110:Domain of unknown function DUF4009	PF00501:AMP-binding enzyme,PF13193:AMP-binding enzyme C-terminal domain			Complete proteome,Ligase,Plasmid,Reference proteome,	pHV4	arCOG00856	2.2e-140	466.1	I	CaiC	Acyl-CoA synthetase (AMP-forming)/AMP-acid ligase II	3	2	10	11	13	9	2	2	11	19	16	8
NC_013966.1_cds_WP_004040909.1_1000	WP_004040909.1	8923621	HVO_RS04315	NC_013966.1	555608	557146	+	protein_coding	HVO_A0553	1538	cobyric acid synthase CobQ	Metabolism	Metabolism of cofactors and vitamins	00860 Porphyrin and chlorophyll metabolism	[PATH:hvo00860]	cobQ; cobyric acid synthase CobQ	K02232	cobQ; adenosylcobyric acid synthase [EC:6.3.5.10]	cobyric acid synthase CobQ (HVO_RS04315)	GO:0006541~glutamine metabolic process,GO:0009236~cobalamin biosynthetic process		GO:0015420~cobalamin-transporting ATPase activity,GO:0016874~ligase activity	IPR002586:CobQ/CobB/MinD/ParA nucleotide binding domain,IPR004459:Cobyric acid synthase CobQ,IPR011698:CobB/CobQ-like glutamine amidotransferase,IPR017929:CobB/CobQ glutamine amidotransferase,IPR027417:P-loop containing nucleoside triphosphate hydrolase	PF01656:CobQ/CobB/MinD/ParA nucleotide binding domain,PF07685:CobB/CobQ-like glutamine amidotransferase domain			Cobalamin biosynthesis,Complete proteome,Glutamine amidotransferase,Ligase,Plasmid,Reference proteome,	pHV4	arCOG00105	2.4e-167	555.2	H	CobQ	Cobyric acid synthase	3	2	5	5	3	2	2	2	4	3	4	5
NC_013966.1_cds_WP_004040912.1_1001	WP_004040912.1	8923703	HVO_RS04320	NC_013966.1	557175	558341	-	protein_coding	HVO_A0554	1166	MFS transporter	NA	NA	NA	NA	NA	NA	NA	MFS transporter (HVO_RS04320)	GO:0055085~transmembrane transport	GO:0016021~integral component of membrane	GO:0005215~transporter activity	IPR001958:Tetracycline resistance protein, TetA/multidrug resistance protein MdtG,IPR011701:Major facilitator superfamily,IPR020846:Major facilitator superfamily domain	PF07690:Major Facilitator Superfamily			Complete proteome,Membrane,Plasmid,Reference proteome,Transmembrane,Transmembrane helix,	pHV4	arCOG00130	2.7e-50	168.9	G	-	MFS family permease	0	0	3	1	3	3	1	1	2	1	0	0
NC_013966.1_cds_WP_004040913.1_1002	WP_004040913.1	8923291	HVO_RS04325	NC_013966.1	558765	559421	+	protein_coding	HVO_A0555	656	lactate utilization protein	NA	NA	NA	NA	NA	NA	NA	hypothetical protein (HVO_RS04325)				IPR003741:Domain of unknown function DUF162,IPR024185:5-formyltetrahydrofolate cyclo-ligase-like domain	PF02589:Uncharacterised ACR, YkgG family COG1556			Complete proteome,Plasmid,Reference proteome,	pHV4	arCOG00346	7.4e-84	278.2	C	-	LUD domain, lactate utilization protein	3	8	10	24	19	17	7	11	10	21	13	25
NC_013966.1_cds_WP_004040915.1_1003	WP_004040915.1	8923833	HVO_RS04330	NC_013966.1	559953	561179	-	protein_coding	HVO_A0557	1226	iron ABC transporter substrate-binding protein	NA	NA	NA	NA	NA	NA	NA	iron ABC transporter substrate-binding protein (HVO_RS04330)				IPR002491:ABC transporter periplasmic binding domain,IPR006311:Twin-arginine translocation pathway, signal sequence	PF01497:Periplasmic binding protein			Complete proteome,Plasmid,Reference proteome,	pHV4	arCOG06180	3.8e-97	324.1	P	FepB	ABC-type Fe3+-hydroxamate transport system, periplasmic component	137	162	120	143	137	195	159	195	100	140	163	210
NC_013966.1_cds_WP_004040918.1_1005	WP_004040918.1	8923630	HVO_RS04345	NC_013966.1	562540	564126	-	protein_coding	HVO_A0559	1586	histidine ammonia-lyase	Metabolism	Amino acid metabolism	00340 Histidine metabolism	[PATH:hvo00340]	hutH; histidine ammonia-lyase	K01745	hutH; histidine ammonia-lyase [EC:4.3.1.3]	histidine ammonia-lyase (HVO_RS04345)	GO:0019556~histidine catabolic process to glutamate and formamide,GO:0019557~histidine catabolic process to glutamate and formate	GO:0005737~cytoplasm	GO:0004397~histidine ammonia-lyase activity	IPR001106:Aromatic amino acid lyase,IPR005921:Histidine ammonia-lyase,IPR008948:L-Aspartase-like,IPR022313:Phenylalanine/histidine ammonia-lyases, active site,IPR024083:Fumarase/histidase, N-terminal	PF00221:Aromatic amino acid lyase			Complete proteome,Cytoplasm,Histidine metabolism,Lyase,Plasmid,Reference proteome,	pHV4	arCOG04671	1.1e-217	721.6	E	HutH	Histidine ammonia-lyase	2	1	2	6	4	3	1	1	2	4	3	3
NC_013966.1_cds_WP_004040919.1_1006	WP_004040919.1	8923682	HVO_RS04350	NC_013966.1	564119	565357	-	protein_coding	HVO_A0560	1238	imidazolonepropionase	Metabolism	Amino acid metabolism	00340 Histidine metabolism	[PATH:hvo00340]	hutI; imidazolonepropionase	K01468	hutI; imidazolonepropionase [EC:3.5.2.7]	imidazolonepropionase (HVO_RS04350)	GO:0019556~histidine catabolic process to glutamate and formamide,GO:0019557~histidine catabolic process to glutamate and formate	GO:0005737~cytoplasm	GO:0005506~iron ion binding,GO:0008270~zinc ion binding,GO:0050480~imidazolonepropionase activity	IPR005920:Imidazolonepropionase,IPR006680:Amidohydrolase 1,IPR011059:Metal-dependent hydrolase, composite domain	PF01979:Amidohydrolase family			Complete proteome,Cytoplasm,Histidine metabolism,Hydrolase,Iron,Metal-binding,Plasmid,Reference proteome,Zinc,	pHV4	arCOG00696	9.5e-90	299.1	Q	HutI	Imidazolonepropionase or related amidohydrolase	3	2	2	3	4	2	3	1	1	2	4	5
NC_013966.1_cds_WP_004040921.1_1008	WP_004040921.1	8923504	HVO_RS04360	NC_013966.1	566297	568159	-	protein_coding	HVO_A0562	1862	urocanate hydratase	Metabolism	Amino acid metabolism	00340 Histidine metabolism	[PATH:hvo00340]	hutU; urocanate hydratase	K01712	hutU; urocanate hydratase [EC:4.2.1.49]	urocanate hydratase (HVO_RS04360)	GO:0019556~histidine catabolic process to glutamate and formamide,GO:0019557~histidine catabolic process to glutamate and formate	GO:0005737~cytoplasm	GO:0016153~urocanate hydratase activity	IPR023636:Urocanase conserved site,IPR023637:Urocanase	PF01175:Urocanase	PIRSF001423:urocanate hydratase		Complete proteome,Cytoplasm,Histidine metabolism,Lyase,NAD,Plasmid,Reference proteome,	pHV4	arCOG04670	4.7e-277	917.7	E	HutU	Urocanate hydratase	5	4	10	15	9	8	6	4	11	17	13	17
NC_013966.1_cds_WP_004040924.1_1011	WP_004040924.1	8923749	HVO_RS04375	NC_013966.1	569670	570803	+	protein_coding	HVO_A0565	1133	MFS transporter	NA	NA	NA	NA	NA	NA	NA	MFS transporter (HVO_RS04375)	GO:0055085~transmembrane transport	GO:0016021~integral component of membrane		IPR011701:Major facilitator superfamily,IPR020846:Major facilitator superfamily domain	PF07690:Major Facilitator Superfamily			Complete proteome,Membrane,Transmembrane,Transmembrane helix,	pHV4	arCOG00134	6.3e-68	227.1	G	-	MFS family permease	1	1	1	1	2	0	1	1	2	0	2	2
NC_013966.1_cds_WP_004040928.1_1015	WP_004040928.1	8923428	HVO_RS04395	NC_013966.1	573668	574873	-	protein_coding	HVO_A0569	1205	CoA transferase	NA	NA	NA	NA	NA	NA	NA	CoA transferase (HVO_RS04395)			GO:0003824~catalytic activity	IPR003673:CoA-transferase family III,IPR023606:CoA-transferase family III domain	PF02515:CoA-transferase family III			Complete proteome,Plasmid,Reference proteome,	pHV4	arCOG02304	5.8e-80	267.3	C	Mct/CaiB	Succinyl-CoA:mesaconate CoA-transferase or predicted acyl-CoA transferase/carnitine dehydratase or	1	3	0	3	4	4	1	2	1	4	4	2
NC_013966.1_cds_WP_004040929.1_1016	WP_004040929.1	8923366	HVO_RS04400	NC_013966.1	575069	576469	-	protein_coding	HVO_A0570	1400	amidohydrolase	Metabolism	Metabolism of cofactors and vitamins	00770 Pantothenate and CoA biosynthesis	[PATH:hvo00770]	D-hydantoinase	K01464	DPYS; dihydropyrimidinase [EC:3.5.2.2]	amidohydrolase (HVO_RS04400)			GO:0004157~dihydropyrimidinase activity	IPR006680:Amidohydrolase 1,IPR011059:Metal-dependent hydrolase, composite domain	PF01979:Amidohydrolase family			Complete proteome,Hydrolase,Plasmid,Reference proteome,	pHV4	arCOG00689	1.2e-65	220.2	F	AllB	Dihydroorotase or related cyclic amidohydrolase	1	4	4	3	6	10	2	2	2	6	4	5
NC_013966.1_cds_WP_004040929.1_1016	WP_004040929.1	8923366	HVO_RS04400	NC_013966.1	575069	576469	-	protein_coding	HVO_A0570	1400	amidohydrolase	Metabolism	Metabolism of other amino acids	00410 beta-Alanine metabolism	[PATH:hvo00410]	D-hydantoinase	K01464	DPYS; dihydropyrimidinase [EC:3.5.2.2]	amidohydrolase (HVO_RS04400)			GO:0004157~dihydropyrimidinase activity	IPR006680:Amidohydrolase 1,IPR011059:Metal-dependent hydrolase, composite domain	PF01979:Amidohydrolase family			Complete proteome,Hydrolase,Plasmid,Reference proteome,	pHV4	arCOG00689	1.2e-65	220.2	F	AllB	Dihydroorotase or related cyclic amidohydrolase	1	4	4	3	6	10	2	2	2	6	4	5
NC_013966.1_cds_WP_004040929.1_1016	WP_004040929.1	8923366	HVO_RS04400	NC_013966.1	575069	576469	-	protein_coding	HVO_A0570	1400	amidohydrolase	Metabolism	Nucleotide metabolism	00240 Pyrimidine metabolism	[PATH:hvo00240]	D-hydantoinase	K01464	DPYS; dihydropyrimidinase [EC:3.5.2.2]	amidohydrolase (HVO_RS04400)			GO:0004157~dihydropyrimidinase activity	IPR006680:Amidohydrolase 1,IPR011059:Metal-dependent hydrolase, composite domain	PF01979:Amidohydrolase family			Complete proteome,Hydrolase,Plasmid,Reference proteome,	pHV4	arCOG00689	1.2e-65	220.2	F	AllB	Dihydroorotase or related cyclic amidohydrolase	1	4	4	3	6	10	2	2	2	6	4	5
NC_013966.1_cds_WP_004040930.1_1017	WP_004040930.1	8923283	HVO_RS04405	NC_013966.1	576466	577125	-	protein_coding	HVO_A0571	659	isochorismatase	NA	NA	NA	NA	NA	NA	NA	isochorismatase (HVO_RS04405)	GO:0008152~metabolic process		GO:0016787~hydrolase activity	IPR000868:Isochorismatase-like	PF00857:Isochorismatase family			Complete proteome,Hydrolase,	pHV4	arCOG01943	3.5e-29	99.9	Q	PncA	Amidase related to nicotinamidase	3	20	3	3	10	16	3	8	6	7	13	23
NC_013966.1_cds_WP_004040932.1_1019	WP_004040932.1	8923257	HVO_RS04415	NC_013966.1	578166	578567	-	protein_coding	HVO_A0574	401	hypothetical protein	NA	NA	NA	NA	NA	NA	NA	hypothetical protein (HVO_RS04415)				IPR009959:Polyketide cyclase SnoaL-like domain	PF12680:SnoaL-like domain			Complete proteome,Plasmid,Reference proteome,	pHV4	arCOG03106	1.1e-25	87.9	R	-	Ketosteroid isomerase-related protein	0	0	0	2	0	3	0	3	0	3	0	0
NC_013966.1_cds_WP_004040934.1_1021	WP_004040934.1	8923745	HVO_RS04425	NC_013966.1	580417	581724	+	protein_coding	HVO_A0576	1307	ABC transporter substrate-binding protein	Environmental Information Processing	Membrane transport	02010 ABC transporters	[PATH:hvo02010]	livJ5; ABC-type transport system periplasmic substrate-binding protein (probable substrate branched-chain amino acids)	K01999	livK; branched-chain amino acid transport system substrate-binding protein	ABC transporter substrate-binding protein (HVO_RS04425)	GO:0006865~amino acid transport			IPR000709:Leu/Ile/Val-binding protein,IPR006311:Twin-arginine translocation pathway, signal sequence,IPR019546:Twin-arginine translocation pathway, signal sequence, bacterial/archaeal	PF10518:TAT (twin-arginine translocation) pathway signal sequence,PF13458:Periplasmic binding protein			Complete proteome,Plasmid,Reference proteome,	pHV4	arCOG01020	5.4e-83	277.1	E	LivK	ABC-type branched-chain amino acid transport system, periplasmic component	5	7	5	3	6	17	3	4	3	6	13	22
NC_013966.1_cds_WP_004040934.1_1021	WP_004040934.1	8923745	HVO_RS04425	NC_013966.1	580417	581724	+	protein_coding	HVO_A0576	1307	ABC transporter substrate-binding protein	Environmental Information Processing	Cellular community - prokaryotes	02024 Quorum sensing	[PATH:hvo02024]	livJ5; ABC-type transport system periplasmic substrate-binding protein (probable substrate branched-chain amino acids)	K01999	livK; branched-chain amino acid transport system substrate-binding protein	ABC transporter substrate-binding protein (HVO_RS04425)	GO:0006865~amino acid transport			IPR000709:Leu/Ile/Val-binding protein,IPR006311:Twin-arginine translocation pathway, signal sequence,IPR019546:Twin-arginine translocation pathway, signal sequence, bacterial/archaeal	PF10518:TAT (twin-arginine translocation) pathway signal sequence,PF13458:Periplasmic binding protein			Complete proteome,Plasmid,Reference proteome,	pHV4	arCOG01020	5.4e-83	277.1	E	LivK	ABC-type branched-chain amino acid transport system, periplasmic component	5	7	5	3	6	17	3	4	3	6	13	22
NC_013966.1_cds_WP_004040941.1_1028	WP_004040941.1	8923418	HVO_RS04460	NC_013966.1	588160	588930	+	protein_coding	HVO_A0583	770	IclR family transcriptional regulator	NA	NA	NA	NA	NA	NA	NA	IclR family transcriptional regulator (HVO_RS04460)	GO:0006351~transcription, DNA-templated,GO:0006355~regulation of transcription, DNA-templated		GO:0003677~DNA binding	IPR005471:Transcription regulator IclR, N-terminal,IPR011991:Winged helix-turn-helix DNA-binding domain,IPR014757:Transcription regulator IclR, C-terminal	PF01614:Bacterial transcriptional regulator,PF09339:IclR helix-turn-helix domain		SM00346:HTH_ICLR	Complete proteome,DNA-binding,Plasmid,Reference proteome,Transcription,Transcription regulation,	pHV4	arCOG02798	4.9e-65	216.7	K	IclR	DNA-binding transcriptional regulator, IclR family	6	12	20	19	26	24	8	14	8	12	25	15
NC_013966.1_cds_WP_004040943.1_1031	WP_004040943.1	8923450	HVO_RS04470	NC_013966.1	591104	592339	+	protein_coding	HVO_A0586	1235	glucose-1-phosphate thymidylyltransferase	Metabolism	Carbohydrate metabolism	00520 Amino sugar and nucleotide sugar metabolism	[PATH:hvo00520]	graD3; sugar nucleotidyltransferase	K04042	glmU; bifunctional UDP-N-acetylglucosamine pyrophosphorylase / Glucosamine-1-phosphate N-acetyltransferase [EC:2.7.7.23 2.3.1.157]	glucose-1-phosphate thymidylyltransferase (HVO_RS04470)	GO:0009058~biosynthetic process		GO:0003977~UDP-N-acetylglucosamine diphosphorylase activity,GO:0019134~glucosamine-1-phosphate N-acetyltransferase activity	IPR001451:Bacterial transferase hexapeptide repeat,IPR005835:Nucleotidyl transferase,IPR011004:Trimeric LpxA-like,IPR023915:UDP-GlcNAc diphosphorylase/GlcNAc-1-P N-acetyltransferase, GlmU, archaeal-type	PF00132:Bacterial transferase hexapeptide (six repeats),PF00483:Nucleotidyl transferase			Complete proteome,Nucleotidyltransferase,Plasmid,Reference proteome,Transferase,	pHV4	arCOG00666	1.6e-96	321.4	M	GCD1	N-acetylglucosamine-1-phosphate uridyltransferase	14	13	6	3	3	12	14	16	5	4	8	11
NC_013966.1_cds_WP_004040944.1_1032	WP_004040944.1	8923861	HVO_RS04475	NC_013966.1	592440	593825	+	protein_coding	HVO_A0587	1385	HTR-like protein	NA	NA	NA	NA	NA	NA	NA	HTR-like protein (HVO_RS04475)		GO:0005622~intracellular	GO:0000155~phosphorelay sensor kinase activity	IPR000014:PAS domain,IPR000700:PAS-associated, C-terminal,IPR001610:PAC motif,IPR001789:Signal transduction response regulator, receiver domain,IPR003018:GAF domain,IPR011006:CheY-like superfamily,IPR013656:PAS fold-4	PF00072:Response regulator receiver domain,PF01590:GAF domain,PF08448:PAS fold		SM00065:GAF,SM00086:PAC,SM00091:PAS,SM00448:REC	Complete proteome,Plasmid,Reference proteome,	pHV4	arCOG02385	4.2e-44	147.7	T	CheY	Rec domain	8	10	4	4	5	7	8	10	2	6	8	7
NC_013966.1_cds_WP_004040945.1_1033	WP_004040945.1	8923606	HVO_RS04480	NC_013966.1	594041	594484	+	protein_coding	HVO_A0588	443	transcriptional regulator	NA	NA	NA	NA	NA	NA	NA	transcriptional regulator (HVO_RS04480)				IPR000944:Transcription regulator Rrf2-like,IPR011991:Winged helix-turn-helix DNA-binding domain	PF02082:Transcriptional regulator			Complete proteome,Plasmid,Reference proteome,	pHV4	arCOG00610	0.00034	17.4	K	-	Predicted transcriptional regulator, contains C-terminal CBS domains	47	83	99	44	98	89	31	46	89	38	104	92
NC_013966.1_cds_WP_004040946.1_1034	WP_004040946.1	8923547	HVO_RS04485	NC_013966.1	594503	594871	-	protein_coding	HVO_A0589	368	transcriptional regulator	NA	NA	NA	NA	NA	NA	NA	transcriptional regulator (HVO_RS04485)				IPR002577:Helix-turn-helix, HxlR type,IPR011991:Winged helix-turn-helix DNA-binding domain	PF01638:HxlR-like helix-turn-helix			Complete proteome,Plasmid,Reference proteome,	pHV4	arCOG01057	7.1e-27	91.2	K	HxlR	DNA-binding transcriptional regulator, HxlR family	1089	1221	777	548	533	429	1325	1279	552	496	475	418
NC_013966.1_cds_WP_004040947.1_1035	WP_004040947.1	8923444	HVO_RS04490	NC_013966.1	595033	595389	-	protein_coding	HVO_A0590	356	hypothetical protein	NA	NA	NA	NA	NA	NA	NA	hypothetical protein (HVO_RS04490)								Complete proteome,Plasmid,Reference proteome,	pHV4	arCOG11884	7.3e-72	236.4	S	-	Uncharacterized protein	0	11	0	10	3	4	3	2	0	3	0	13
NC_013966.1_cds_WP_004040948.1_1036	WP_004040948.1	8923675	HVO_RS04495	NC_013966.1	595489	596250	-	protein_coding	HVO_A0591	761	histidine kinase	NA	NA	NA	NA	NA	NA	NA	histidine kinase (HVO_RS04495)				IPR016954:Uncharacterised protein family, Vng0742h,IPR019278:DICT domain	PF10069:Sensory domain found in DIguanylate Cyclases & Two-component systems	PIRSF030471:signal transduction protein, Vng0742h type		Complete proteome,Plasmid,Reference proteome,	pHV4	arCOG02909	4.1e-86	286.5	T	-	Predicted sensor protein, contains DICT domain	11	26	11	13	19	13	14	29	11	12	22	10
NC_013966.1_cds_WP_004040949.1_1037	WP_004040949.1	8923578	HVO_RS04500	NC_013966.1	596408	596641	+	protein_coding	HVO_A0592	233	hypothetical protein	NA	NA	NA	NA	NA	NA	NA	hypothetical protein (HVO_RS04500)								Complete proteome,Plasmid,Reference proteome,	pHV4	arCOG13582	3.7e-35	118.1	S	-	Uncharacterized protein	8	7	0	0	0	9	17	4	5	0	9	0
NC_013966.1_cds_WP_004040950.1_1038	WP_004040950.1	8923852	HVO_RS04505	NC_013966.1	596686	597246	-	protein_coding	HVO_A0593	560	transcriptional regulator	NA	NA	NA	NA	NA	NA	NA	transcriptional regulator (HVO_RS04505)			GO:0003700~transcription factor activity, sequence-specific DNA binding	IPR001845:HTH ArsR-type DNA-binding domain,IPR011991:Winged helix-turn-helix DNA-binding domain	PF12840:Helix-turn-helix domain		SM00418:HTH_ARSR	Complete proteome,Plasmid,Reference proteome,	pHV4	arCOG03065	4.4e-32	108.3	K	ArsR	Transcriptional regulator containing HTH domain, ArsR family	164	142	50	58	69	40	147	140	49	50	80	41
NC_013966.1_cds_WP_004040951.1_1039	WP_004040951.1	8923778	HVO_RS04510	NC_013966.1	597454	599271	-	protein_coding	HVO_A0594	1817	glutamine--fructose-6-phosphate aminotransferase	Metabolism	Amino acid metabolism	00250 Alanine, aspartate and glutamate metabolism	[PATH:hvo00250]	glmS; glucosamine--fructose-6-phosphate aminotransferase, isomerizing	K00820	glmS; glucosamine---fructose-6-phosphate aminotransferase (isomerizing) [EC:2.6.1.16]	glutamine--fructose-6-phosphate aminotransferase (HVO_RS04510)	GO:0005975~carbohydrate metabolic process,GO:0006541~glutamine metabolic process,GO:1901137~carbohydrate derivative biosynthetic process	GO:0005737~cytoplasm	GO:0004360~glutamine-fructose-6-phosphate transaminase (isomerizing) activity,GO:0030246~carbohydrate binding	IPR001347:Sugar isomerase (SIS),IPR005855:Glucosamine-fructose-6-phosphate aminotransferase, isomerising,IPR017932:Glutamine amidotransferase type 2 domain	PF01380:SIS domain			Aminotransferase,Carbohydrate metabolism,Complete proteome,Cytoplasm,Glutamine amidotransferase,Plasmid,Reference proteome,Repeat,Transferase,	pHV4	arCOG00057	1.3e-178	592.9	M	GlmS	Glucosamine 6-phosphate synthetase	1	0	1	1	2	2	1	1	1	0	2	2
NC_013966.1_cds_WP_004040951.1_1039	WP_004040951.1	8923778	HVO_RS04510	NC_013966.1	597454	599271	-	protein_coding	HVO_A0594	1817	glutamine--fructose-6-phosphate aminotransferase	Metabolism	Carbohydrate metabolism	00520 Amino sugar and nucleotide sugar metabolism	[PATH:hvo00520]	glmS; glucosamine--fructose-6-phosphate aminotransferase, isomerizing	K00820	glmS; glucosamine---fructose-6-phosphate aminotransferase (isomerizing) [EC:2.6.1.16]	glutamine--fructose-6-phosphate aminotransferase (HVO_RS04510)	GO:0005975~carbohydrate metabolic process,GO:0006541~glutamine metabolic process,GO:1901137~carbohydrate derivative biosynthetic process	GO:0005737~cytoplasm	GO:0004360~glutamine-fructose-6-phosphate transaminase (isomerizing) activity,GO:0030246~carbohydrate binding	IPR001347:Sugar isomerase (SIS),IPR005855:Glucosamine-fructose-6-phosphate aminotransferase, isomerising,IPR017932:Glutamine amidotransferase type 2 domain	PF01380:SIS domain			Aminotransferase,Carbohydrate metabolism,Complete proteome,Cytoplasm,Glutamine amidotransferase,Plasmid,Reference proteome,Repeat,Transferase,	pHV4	arCOG00057	1.3e-178	592.9	M	GlmS	Glucosamine 6-phosphate synthetase	1	0	1	1	2	2	1	1	1	0	2	2
NC_013966.1_cds_WP_004040953.1_1041	WP_004040953.1	8923361	HVO_RS04520	NC_013966.1	600914	601564	-	protein_coding	HVO_A0596	650	hypothetical protein	NA	NA	NA	NA	NA	NA	NA	hypothetical protein (HVO_RS04520)								Complete proteome,	pHV4	arCOG03828	1.7e-28	96.9	K	-	Predicted trancriptional regulator, ArsR family	2304	2017	633	565	723	708	2526	2535	402	635	531	292
NC_013966.1_cds_WP_004040955.1_1043	WP_004040955.1	8923463	HVO_RS04530	NC_013966.1	602917	603195	+	protein_coding	HVO_A0598	278	PadR family transcriptional regulator	NA	NA	NA	NA	NA	NA	NA	PadR family transcriptional regulator (HVO_RS04530)				IPR005149:Transcription regulator PadR N-terminal,IPR011991:Winged helix-turn-helix DNA-binding domain	PF03551:Transcriptional regulator PadR-like family			Complete proteome,Plasmid,Reference proteome,	pHV4	arCOG00005	1.9e-30	102.6	K	-	Transcriptional regulator, PadR family	11	15	7	19	36	13	9	13	10	5	32	0
NC_013966.1_cds_WP_004040956.1_1044	WP_004040956.1	8923554	HVO_RS04535	NC_013966.1	603236	603472	+	protein_coding	HVO_A0599	236	hypothetical protein	NA	NA	NA	NA	NA	NA	NA	hypothetical protein (HVO_RS04535)								Complete proteome,Plasmid,Reference proteome,	pHV4	NA	NA	NA	NA	NA	NA	0	0	0	0	5	9	0	0	0	0	0	0
NC_013966.1_cds_WP_004040957.1_1045	WP_004040957.1	8923437	HVO_RS04540	NC_013966.1	603818	604237	+	protein_coding	HVO_A0600	419	hypothetical protein	NA	NA	NA	NA	NA	NA	NA	hypothetical protein (HVO_RS04540)								Complete proteome,Plasmid,Reference proteome,	pHV4	arCOG10805	2.3e-12	44.9	S	-	Uncharacterized protein	5	4	31	71	58	125	3	12	29	97	92	154
NC_013966.1_cds_WP_004040958.1_1046	WP_004040958.1	8923479	HVO_RS04545	NC_013966.1	604291	604902	-	protein_coding	HVO_A0601	611	nitrous oxide reductase accessory protein NosL	NA	NA	NA	NA	NA	NA	NA	nitrous oxide reductase accessory protein NosL (HVO_RS04545)				IPR008719:Nitrous oxide reductase accessory protein NosL	PF05573:NosL			Complete proteome,Plasmid,Reference proteome,	pHV4	arCOG04012	3.3e-57	191.4	S	-	NosL family protein	6	8	34	27	13	19	7	11	49	17	12	21
NC_013966.1_cds_WP_004040960.1_1048	WP_004040960.1	8923656	HVO_RS04555	NC_013966.1	606528	606842	-	protein_coding	HVO_A0604	314	hypothetical protein	NA	NA	NA	NA	NA	NA	NA	hypothetical protein (HVO_RS04555)								Complete proteome,Plasmid,Reference proteome,	pHV4	arCOG08980	2.3e-19	67.2	S	-	Uncharacterized protein	97	192	35	53	25	57	118	127	24	67	57	26
NC_013966.1_cds_WP_004040962.1_1050	WP_004040962.1	8923808	HVO_RS04565	NC_013966.1	607809	609122	-	protein_coding	HVO_A0606	1313	MFS transporter	NA	NA	NA	NA	NA	NA	NA	MFS transporter (HVO_RS04565)	GO:0055085~transmembrane transport	GO:0016021~integral component of membrane		IPR011701:Major facilitator superfamily,IPR020846:Major facilitator superfamily domain	PF07690:Major Facilitator Superfamily			Complete proteome,Membrane,Plasmid,Reference proteome,Transmembrane,Transmembrane helix,	pHV4	arCOG00130	4.5e-68	227.4	G	-	MFS family permease	1	1	1	3	0	2	1	2	0	1	2	1
NC_013966.1_cds_WP_004040964.1_1052	WP_004040964.1	25143403	HVO_RS04575	NC_013966.1	609365	609547	-	protein_coding	N/A	182	hypothetical protein	NA	NA	NA	NA	NA	NA	NA	hypothetical protein (HVO_RS04575)								Complete proteome,	pHV4	arCOG02318	2.6e-07	27.5	T	Tar	Sensory protein; contains PAS, HAMP and Methyl-accepting chemotaxis-like domain	0	0	0	8	0	14	0	6	0	0	0	0
NC_013966.1_cds_WP_004040966.1_1054	WP_004040966.1	8923406	HVO_RS04585	NC_013966.1	610830	611606	-	protein_coding	HVO_A0610	776	ABC transporter ATP-binding protein	Environmental Information Processing	Membrane transport	02010 ABC transporters	[PATH:hvo02010]	znuC2; ABC-type transport system ATP-binding protein (probable substrate zinc)	K09817	znuC; zinc transport system ATP-binding protein [EC:3.6.3.-]	ABC transporter ATP-binding protein (HVO_RS04585)			GO:0005524~ATP binding,GO:0016887~ATPase activity	IPR003439:ABC transporter-like,IPR003593:AAA+ ATPase domain,IPR017871:ABC transporter, conserved site,IPR027417:P-loop containing nucleoside triphosphate hydrolase	PF00005:ABC transporter		SM00382:AAA	ATP-binding,Complete proteome,Nucleotide-binding,Plasmid,Reference proteome,	pHV4	arCOG00201	3.5e-98	325.8	P	ZnuC	ABC-type Mn/Zn transport system, ATPase component	1	0	0	0	1	7	0	0	1	1	1	14
NC_013966.1_cds_WP_004040967.1_1055	WP_004040967.1	8923238	HVO_RS04590	NC_013966.1	611603	612610	-	protein_coding	HVO_A0611	1007	ABC transporter substrate-binding protein	Environmental Information Processing	Membrane transport	02010 ABC transporters	[PATH:hvo02010]	znuA2; ABC-type transport system periplasmic substrate-binding protein (probable substrate zinc)	K09815	znuA; zinc transport system substrate-binding protein	ABC transporter substrate-binding protein (HVO_RS04590)	GO:0030001~metal ion transport		GO:0046872~metal ion binding	IPR006127:Periplasmic solute binding protein family,IPR006311:Twin-arginine translocation pathway, signal sequence	PF01297:Periplasmic solute binding protein family			Complete proteome,Plasmid,Reference proteome,	pHV4	arCOG01005	1.4e-71	239.4	P	LraI	ABC-type metal ion transport system, periplasmic component/surface adhesin	1	0	3	1	1	128	1	1	1	1	4	184
NC_013966.1_cds_WP_004040968.1_1056	WP_004040968.1	8923687	HVO_RS04595	NC_013966.1	612783	613457	-	protein_coding	HVO_A0613	674	hypothetical protein	NA	NA	NA	NA	NA	NA	NA	hypothetical protein (HVO_RS04595)		GO:0016021~integral component of membrane						Complete proteome,Membrane,Plasmid,Reference proteome,Transmembrane,Transmembrane helix,	pHV4	arCOG09569	0.0082	13.2	S	-	Uncharacterized protein	1	1	1	1	2	2	1	2	1	3	2	3
NC_013966.1_cds_WP_004040969.1_1057	WP_004040969.1	8923645	HVO_RS04600	NC_013966.1	613711	613917	-	protein_coding	HVO_A0615	206	cold-shock protein	NA	NA	NA	NA	NA	NA	NA	cold-shock protein (HVO_RS04600)	GO:0006355~regulation of transcription, DNA-templated		GO:0003677~DNA binding	IPR002059:Cold-shock protein, DNA-binding,IPR011129:Cold shock protein,IPR012156:Cold shock, CspA,IPR012340:Nucleic acid-binding, OB-fold	PF00313:'Cold-shock' DNA-binding domain	PIRSF002599:cold shock protein, CspA type	SM00357:CSP	Complete proteome,Plasmid,Reference proteome,	pHV4	arCOG02984	1.9e-34	115.2	K	CspC	Cold shock protein, CspA family	244	343	369	447	340	185	308	271	345	208	296	237
NC_013966.1_cds_WP_004040970.1_1058	WP_004040970.1	8923627	HVO_RS04605	NC_013966.1	614072	614668	-	protein_coding	HVO_A0616	596	transcription regulator	NA	NA	NA	NA	NA	NA	NA	transcription regulator (HVO_RS04605)	GO:0006351~transcription, DNA-templated,GO:0006355~regulation of transcription, DNA-templated		GO:0003677~DNA binding	IPR001647:DNA-binding HTH domain, TetR-type,IPR009057:Homeodomain-like,IPR011075:Tetracycline transcriptional regulator, TetR-related, C-terminal,IPR015893:Tetracycline transcriptional regulator, TetR-like, C-terminal	PF00440:Bacterial regulatory proteins, tetR family			Complete proteome,DNA-binding,Plasmid,Reference proteome,Transcription,Transcription regulation,	pHV4	arCOG02646	3.1e-48	162.2	K	AcrR	Transcriptional regulator, TetR/AcrR family	2	2	8	4	9	5	4	2	5	0	11	5
NC_013966.1_cds_WP_004040972.1_1060	WP_004040972.1	8923701	HVO_RS04615	NC_013966.1	615909	617336	-	protein_coding	HVO_A0618	1427	pyridine nucleotide-disulfide oxidoreductase	NA	NA	NA	NA	NA	NA	NA	pyridine nucleotide-disulfide oxidoreductase (HVO_RS04615)	GO:0045454~cell redox homeostasis	GO:0005623~cell	GO:0016491~oxidoreductase activity,GO:0050660~flavin adenine dinucleotide binding	IPR004099:Pyridine nucleotide-disulphide oxidoreductase, dimerisation,IPR016156:FAD/NAD-linked reductase, dimerisation,IPR023753:Pyridine nucleotide-disulphide oxidoreductase, FAD/NAD(P)-binding domain	PF02852:Pyridine nucleotide-disulphide oxidoreductase, dimerisation domain,PF07992:Pyridine nucleotide-disulphide oxidoreductase			Complete proteome,Plasmid,Reference proteome,	pHV4	arCOG01069	3.3e-137	455.6	P	-	CoA-dependent NAD(P)H Sulfur Oxidoreductase	1	1	2	3	3	1	2	1	2	2	4	5
NC_013966.1_cds_WP_004040973.1_1061	WP_004040973.1	8923316	HVO_RS04620	NC_013966.1	617447	618805	-	protein_coding	HVO_A0619	1358	hypothetical protein	NA	NA	NA	NA	NA	NA	NA	hypothetical protein (HVO_RS04620)				IPR006311:Twin-arginine translocation pathway, signal sequence				Complete proteome,	pHV4	arCOG09011	6.4e-82	274.1	S	-	Uncharacterized protein	1	1	1	4	0	1	1	0	2	1	2	2
NC_013966.1_cds_WP_004040974.1_1062	WP_004040974.1	8923261	HVO_RS04625	NC_013966.1	618807	619418	-	protein_coding	HVO_A0620	611	hypothetical protein	NA	NA	NA	NA	NA	NA	NA	hypothetical protein (HVO_RS04625)				IPR006311:Twin-arginine translocation pathway, signal sequence				Complete proteome,Plasmid,Reference proteome,	pHV4	arCOG09132	7.5e-09	33.9	S	-	Uncharacterized protein	7	9	10	14	19	5	4	8	10	8	16	12
NC_013966.1_cds_WP_004040975.1_1063	WP_004040975.1	8923447	HVO_RS04630	NC_013966.1	619529	620101	+	protein_coding	HVO_A0621	572	hypothetical protein	NA	NA	NA	NA	NA	NA	NA	hypothetical protein (HVO_RS04630)								Complete proteome,	pHV4	arCOG10641	1e-118	391.7	S	-	Uncharacterized protein	13	19	55	26	33	36	19	27	54	30	31	19
NC_013966.1_cds_WP_004040976.1_1064	WP_004040976.1	8923530	HVO_RS04635	NC_013966.1	620140	620598	+	protein_coding	HVO_A0622	458	hypothetical protein	NA	NA	NA	NA	NA	NA	NA	hypothetical protein (HVO_RS04635)								Complete proteome,Plasmid,Reference proteome,	pHV4	arCOG11885	2.2e-87	288.1	S	-	Uncharacterized protein	68	65	32	65	79	89	88	85	42	67	69	46
NC_013966.1_cds_WP_004040978.1_1066	WP_004040978.1	8923477	HVO_RS04645	NC_013966.1	621243	623930	-	protein_coding	HVO_A0624	2687	cadmium-translocating P-type ATPase	NA	NA	NA	NA	NA	NA	NA	cadmium-transporting ATPase (HVO_RS04645)		GO:0016021~integral component of membrane	GO:0000166~nucleotide binding,GO:0005507~copper ion binding,GO:0008551~cadmium-exporting ATPase activity	IPR001757:Cation-transporting P-type ATPase,IPR006121:Heavy metal-associated domain, HMA,IPR006122:Heavy metal-associated domain, copper ion-binding,IPR008250:P-type ATPase, A domain,IPR018303:P-type ATPase, phosphorylation site,IPR023214:HAD-like domain,IPR023299:P-type ATPase, cytoplasmic domain N,IPR027256:Cation-transporting P-type ATPase, subfamily IB	PF00122:E1-E2 ATPase,PF00403:Heavy-metal-associated domain			Complete proteome,Hydrolase,Membrane,Plasmid,Reference proteome,Transmembrane,Transmembrane helix,	pHV4	arCOG02764	2.8e-268	890.2	P	CopZ	Copper-ion-binding protein	65	73	19	20	20	27	48	50	16	13	13	17
NC_013966.1_cds_WP_004040979.1_1067	WP_004040979.1	8923256	HVO_RS04650	NC_013966.1	624026	625435	-	protein_coding	HVO_A0625	1409	hypothetical protein	NA	NA	NA	NA	NA	NA	NA	hypothetical protein (HVO_RS04650)		GO:0016021~integral component of membrane						Complete proteome,Membrane,Plasmid,Reference proteome,Transmembrane,Transmembrane helix,	pHV4	arCOG02771	7.8e-172	569.9	S	-	Uncharacterized membrane protein	5	2	21	19	9	6	3	3	19	13	9	14
NC_013966.1_cds_WP_004040980.1_1068	WP_004040980.1	8923262	HVO_RS04655	NC_013966.1	625432	625689	-	protein_coding	HVO_A0626	257	hypothetical protein	NA	NA	NA	NA	NA	NA	NA	hypothetical protein (HVO_RS04655)		GO:0016021~integral component of membrane	GO:0046872~metal ion binding	IPR007087:Zinc finger, C2H2				Complete proteome,Membrane,Transmembrane,Transmembrane helix,	pHV4	arCOG04510	7.4e-29	97.8	S	-	Metal-binding domain	32	38	105	72	96	82	41	33	123	85	67	102
NC_013966.1_cds_WP_004040981.1_1069	WP_004040981.1	8923535	HVO_RS04660	NC_013966.1	625803	626867	-	protein_coding	HVO_A0627	1064	hypothetical protein	NA	NA	NA	NA	NA	NA	NA	hypothetical protein (HVO_RS04660)								Complete proteome,Plasmid,Reference proteome,	pHV4	arCOG04511	4.6e-139	461.6	P	Tpd	Uncharacterized protein probably involved in high-affinity Fe2+ transport	21	16	44	20	22	29	16	19	51	20	29	38
NC_013966.1_cds_WP_004040982.1_1071	WP_004040982.1	8923688	HVO_RS04665	NC_013966.1	627068	628717	+	protein_coding	HVO_A0629	1649	histidine kinase	NA	NA	NA	NA	NA	NA	NA	histidine kinase (HVO_RS04665)									pHV4	arCOG02364	6.4e-95	315.8	T	-	Signal transduction histidine kinase, contains PAS domain	3	4	2	5	2	5	3	3	1	4	5	4
NC_013966.1_cds_WP_004040983.1_1072	WP_004040983.1	8923798	HVO_RS04670	NC_013966.1	628802	629218	-	protein_coding	HVO_A0630	416	lactoylglutathione lyase	NA	NA	NA	NA	NA	NA	NA	lactoylglutathione lyase (HVO_RS04670)			GO:0004462~lactoylglutathione lyase activity	IPR004360:Glyoxalase/fosfomycin resistance/dioxygenase domain	PF00903:Glyoxalase/Bleomycin resistance protein/Dioxygenase superfamily			Complete proteome,Lyase,Plasmid,Reference proteome,	pHV4	arCOG02709	1.2e-49	166.3	E	GloA	Lactoylglutathione lyase or related enzyme	0	0	0	0	0	3	2	0	2	5	6	0
NC_013966.1_cds_WP_004040984.1_1073	WP_004040984.1	8923811	HVO_RS04675	NC_013966.1	629390	629758	+	protein_coding	HVO_A0631	368	hypothetical protein	NA	NA	NA	NA	NA	NA	NA	hypothetical protein (HVO_RS04675)								Complete proteome,Plasmid,Reference proteome,	pHV4	arCOG10822	0.0058	14.7	S	-	Uncharacterized protein	87	166	618	477	358	222	82	176	693	499	459	296
NC_013966.1_cds_WP_004040985.1_1074	WP_004040985.1	8923440	HVO_RS04680	NC_013966.1	630181	630612	+	protein_coding	HVO_A0632	431	flagellin	NA	NA	NA	NA	NA	NA	NA	flagellin (HVO_RS04680)		GO:0016021~integral component of membrane		IPR012859:Protein of unknown function DUF1628,IPR013373:Archaeal flagellin, N-terminal	PF07790:Protein of unknown function (DUF1628)			Complete proteome,Membrane,Plasmid,Reference proteome,Transmembrane,Transmembrane helix,	pHV4	arCOG02416	1.4e-36	123.6	N	-	Major pilin/Flagellin, FlaG/FlaF family	8	2	19	16	26	27	6	2	22	23	33	15
NC_013966.1_cds_WP_004040986.1_1075	WP_004040986.1	8923526	HVO_RS04685	NC_013966.1	630851	631291	+	protein_coding	HVO_A0633	440	flagellin	NA	NA	NA	NA	NA	NA	NA	flagellin (HVO_RS04685)		GO:0016021~integral component of membrane		IPR012859:Protein of unknown function DUF1628,IPR013373:Archaeal flagellin, N-terminal	PF07790:Protein of unknown function (DUF1628)			Complete proteome,Membrane,Plasmid,Reference proteome,Transmembrane,Transmembrane helix,	pHV4	arCOG02416	3.9e-34	115.7	N	-	Major pilin/Flagellin, FlaG/FlaF family	763	540	977	1106	622	525	747	837	808	975	507	516
NC_013966.1_cds_WP_004040987.1_1076	WP_004040987.1	8923665	HVO_RS04690	NC_013966.1	631456	632805	+	protein_coding	HVO_A0634	1349	acetylornithine deacetylase	Metabolism	Amino acid metabolism	00300 Lysine biosynthesis	[PATH:hvo00300]	M20 peptidase family protein	K01439	dapE; succinyl-diaminopimelate desuccinylase [EC:3.5.1.18]	acetylornithine deacetylase (HVO_RS04690)	GO:0008152~metabolic process		GO:0016787~hydrolase activity	IPR002933:Peptidase M20,IPR011650:Peptidase M20, dimerisation domain	PF01546:Peptidase family M20/M25/M40,PF07687:Peptidase dimerisation domain			Complete proteome,Plasmid,Reference proteome,	pHV4	arCOG01107	5.2e-80	267.2	E	ArgE	Acetylornithine deacetylase/Succinyl-diaminopimelate desuccinylase or related deacylase	2	2	4	5	7	9	3	6	4	8	8	5
NC_013966.1_cds_WP_004040988.1_1077	WP_004040988.1	8923582	HVO_RS04695	NC_013966.1	632812	633927	+	protein_coding	HVO_A0635	1115	cysteine desulfurase	NA	NA	NA	NA	NA	NA	NA	cysteine desulfurase (HVO_RS04695)			GO:0008483~transaminase activity,GO:0047804~cysteine-S-conjugate beta-lyase activity	IPR000192:Aminotransferase, class V/Cysteine desulfurase,IPR015421:Pyridoxal phosphate-dependent transferase, major region, subdomain 1,IPR015422:Pyridoxal phosphate-dependent transferase, major region, subdomain 2,IPR015424:Pyridoxal phosphate-dependent transferase	PF00266:Aminotransferase class-V			Aminotransferase,Complete proteome,Lyase,Plasmid,Reference proteome,Transferase,	pHV4	arCOG00065	1.6e-81	272.8	O	csdA	Selenocysteine lyase/Cysteine desulfurase	32	44	39	66	68	92	39	76	40	69	90	96
NC_013966.1_cds_WP_004040989.1_1078	WP_004040989.1	8923823	HVO_RS04700	NC_013966.1	633990	634466	+	protein_coding	HVO_A0636	476	prolyl-tRNA editing protein	NA	NA	NA	NA	NA	NA	NA	prolyl-tRNA editing protein (HVO_RS04700)			GO:0002161~aminoacyl-tRNA editing activity	IPR007214:YbaK/aminoacyl-tRNA synthetase-associated domain	PF04073:Aminoacyl-tRNA editing domain			Complete proteome,Plasmid,Reference proteome,	pHV4	arCOG04332	2.8e-48	161.4	J	EbsC	Cys-tRNA(Pro)/Cys-tRNA(Cys) deacylase, ybaK family	2	24	42	41	44	31	10	18	36	26	54	56
NC_013966.1_cds_WP_004040991.1_462	WP_004040991.1	8923870	HVO_RS01870	NC_013966.1	152	1402	+	protein_coding	HVO_A0001	1250	cell division control protein Cdc6	NA	NA	NA	NA	NA	NA	NA	cell division control protein Cdc6 (HVO_RS01870)	GO:0006260~DNA replication		GO:0005524~ATP binding	IPR003593:AAA+ ATPase domain,IPR011991:Winged helix-turn-helix DNA-binding domain,IPR014277:Cell division protein Cdc6-related, archaea,IPR015163:CDC6, C-terminal domain,IPR027417:P-loop containing nucleoside triphosphate hydrolase	PF09079:CDC6, C terminal ,PF13401:AAA domain		SM00382:AAA,SM01074:SM01074	ATP-binding,Complete proteome,DNA replication,Nucleotide-binding,Plasmid,Reference proteome,	pHV4	arCOG00467	2.9e-121	402.7	L	CDC6	Cdc6-related protein, AAA superfamily ATPase	7	6	12	18	12	14	5	7	17	20	19	10
NC_013966.1_cds_WP_004040992.1_463	WP_004040992.1	8923747	HVO_RS01875	NC_013966.1	2008	2586	-	protein_coding	HVO_A0002	578	hypothetical protein	NA	NA	NA	NA	NA	NA	NA	hypothetical protein (HVO_RS01875)								Complete proteome,Plasmid,Reference proteome,	pHV4	arCOG08898	6.3e-52	173.5	S	-	Uncharacterized protein	9	8	27	63	71	96	7	8	31	108	97	118
NC_013966.1_cds_WP_004040993.1_464	WP_004040993.1	8923244	HVO_RS01880	NC_013966.1	2579	3403	-	protein_coding	HVO_A0003	824	chromosome partitioning protein	NA	NA	NA	NA	NA	NA	NA	chromosome partitioning protein (HVO_RS01880)				IPR025669:AAA domain,IPR027417:P-loop containing nucleoside triphosphate hydrolase	PF13614:AAA domain			Complete proteome,Plasmid,Reference proteome,	pHV4	arCOG00586	1.2e-46	157	D	Soj	ATPase involved in chromosome partitioning, ParA family	2	2	6	18	14	18	3	1	8	8	14	24
NC_013966.1_cds_WP_004040995.1_466	WP_004040995.1	8923465	HVO_RS01885	NC_013966.1	4283	5641	+	protein_coding	HVO_A0005	1358	XerC/D-like integrase	NA	NA	NA	NA	NA	NA	NA	XerC/D-like integrase (HVO_RS01885)	GO:0006310~DNA recombination,GO:0015074~DNA integration		GO:0003677~DNA binding	IPR002104:Integrase, catalytic,IPR011010:DNA breaking-rejoining enzyme, catalytic core,IPR013762:Integrase-like, catalytic core	PF00589:Phage integrase family			Complete proteome,Plasmid,Reference proteome,	pHV4	arCOG01242	1.1e-82	275.8	X	XerC	XerD/XerC family integrase	7	9	30	30	26	27	6	14	22	31	23	16
NC_013966.1_cds_WP_004040996.1_467	WP_004040996.1	8923445	HVO_RS01890	NC_013966.1	5824	6483	+	protein_coding	HVO_A0006	659	hypothetical protein	NA	NA	NA	NA	NA	NA	NA	hypothetical protein (HVO_RS01890)			GO:0008168~methyltransferase activity					Complete proteome,Methyltransferase,Plasmid,Reference proteome,Transferase,	pHV4	arCOG08928	0.032	12.3	S	-	Uncharacterized protein	90	369	544	1710	1528	1351	94	505	658	1794	2174	1458
NC_013966.1_cds_WP_004041387.1_872	WP_004041387.1	31787444	HVO_RS20005	NC_013966.1	427722	428465	+	protein_coding	HVO_A0424	743	bacterio-opsin activator-like protein	NA	NA	NA	NA	NA	NA	NA	NA	NA	NA	NA	NA	NA	NA	NA	NA	pHV4	arCOG02274	9.4e-25	85.9	K	-	Transcriptional regulator, contains HTH domain	348	845	369	270	366	480	287	1157	297	366	405	270
NC_013966.1_cds_WP_004041390.1_875	WP_004041390.1	8923835	HVO_RS03740	NC_013966.1	430526	431455	-	protein_coding	HVO_A0426A	929	peptide ABC transporter permease	Environmental Information Processing	Cellular community - prokaryotes	02024 Quorum sensing	[PATH:hvo02024]	dppC9; ABC-type transport system permease protein (probable substrate dipeptides/oligopeptides)	K02034	ABC.PE.P1; peptide/nickel transport system permease protein	peptide ABC transporter permease (HVO_RS03740)									pHV4	arCOG00748	3.3e-102	339.1	E	DppC	ABC-type dipeptide/oligopeptide/nickel transport system, permease component	13	25	32	34	40	46	13	17	32	41	36	52
NC_013966.1_cds_WP_004041391.1_876	WP_004041391.1	8923548	HVO_RS03745	NC_013966.1	431457	432383	-	protein_coding	HVO_A0427	926	glutathione ABC transporter permease	Environmental Information Processing	Cellular community - prokaryotes	02024 Quorum sensing	[PATH:hvo02024]	dppB9; ABC-type transport system permease protein (probable substrate dipeptides/oligopeptides)	K02033	ABC.PE.P; peptide/nickel transport system permease protein	glutathione ABC transporter permease (HVO_RS03745)	GO:0006810~transport	GO:0005886~plasma membrane,GO:0016021~integral component of membrane		IPR000515:Binding-protein-dependent transport systems inner membrane component	PF00528:Binding-protein-dependent transport system inner membrane component			Complete proteome,Membrane,Plasmid,Reference proteome,Transmembrane,Transmembrane helix,Transport,	pHV4	arCOG00751	9.5e-88	292.2	E	DppB	ABC-type dipeptide/oligopeptide/nickel transport system, permease component	7	17	30	45	32	45	6	16	41	60	38	46
NC_013966.1_cds_WP_004041394.1_879	WP_004041394.1	31787447	HVO_RS20020	NC_013966.1	435957	437012	-	protein_coding	HVO_A0429A	1055	dipeptide epimerase	NA	NA	NA	NA	NA	NA	NA	NA	NA	NA	NA	NA	NA	NA	NA	NA	pHV4	arCOG01168	2.7e-48	162.9	M	RspA	L-alanine-DL-glutamate epimerase or related enzyme of enolase superfamily	6	24	48	95	94	122	8	25	57	128	112	112
NC_013966.1_cds_WP_004041395.1_880	WP_004041395.1	31787448	HVO_RS20025	NC_013966.1	437009	438049	-	protein_coding	HVO_A0430	1040	hypothetical protein	NA	NA	NA	NA	NA	NA	NA	NA	NA	NA	NA	NA	NA	NA	NA	NA	pHV4	arCOG02828	3.8e-99	329.5	R	-	NAD dependent epimerase/dehydratase family	10	20	53	120	109	160	10	23	69	127	115	118
NC_013966.1_cds_WP_004043063.1_590	WP_004043063.1	8923296	HVO_RS02450	NC_013966.1	127679	127990	+	protein_coding	HVO_A0129	311	hypothetical protein	NA	NA	NA	NA	NA	NA	NA	hypothetical protein (HVO_RS02450)								Complete proteome,Plasmid,Reference proteome,	pHV4	arCOG06395	4.6e-27	92	S	-	Uncharacterized protein	249	134	706	925	732	1318	239	142	818	1143	815	1068
NC_013966.1_cds_WP_004043066.1_598	WP_004043066.1	31787409	HVO_RS19825	NC_013966.1	134123	135049	-	protein_coding	HVO_A0137	926	transcription initiation factor IIB	NA	NA	NA	NA	NA	NA	NA	NA	NA	NA	NA	NA	NA	NA	NA	NA	pHV4	arCOG01981	5.3e-22	76.2	K	SUA7	Transcription initiation factor TFIIB, Brf1 subunit/Transcription initiation factor TFIIB	1	7	9	8	11	12	4	3	7	8	11	7
NC_013966.1_cds_WP_004043067.1_599	WP_004043067.1	8923421	HVO_RS02470	NC_013966.1	135432	135617	+	protein_coding	HVO_A0138	185	hypothetical protein	NA	NA	NA	NA	NA	NA	NA	hypothetical protein (HVO_RS02470)								Complete proteome,Plasmid,Reference proteome,	pHV4	arCOG13581	1.4e-42	141.2	S	-	Uncharacterized protein	1463	1148	1092	1147	1105	1324	975	1219	1079	920	912	1477
NC_013966.1_cds_WP_004043070.1_601	WP_004043070.1	8923237	HVO_RS02480	NC_013966.1	136233	136844	-	protein_coding	HVO_A0140	611	phosphohydrolase	NA	NA	NA	NA	NA	NA	NA	phosphohydrolase (HVO_RS02480)				IPR003607:HD/PDEase domain,IPR006674:HD domain	PF13023:HD domain		SM00471:HDc	Complete proteome,Plasmid,Reference proteome,	pHV4	arCOG01858	0.022	12	R	-	Predicted HD superfamily hydrolase	7	15	89	92	61	43	14	18	78	68	65	26
NC_013966.1_cds_WP_004043071.1_602	WP_004043071.1	8923815	HVO_RS02485	NC_013966.1	137066	137995	-	protein_coding	HVO_A0141	929	hypothetical protein	NA	NA	NA	NA	NA	NA	NA	hypothetical protein (HVO_RS02485)								Complete proteome,Plasmid,Reference proteome,	pHV4	arCOG07546	7.7e-132	437.1	E	-	Zincin superfamily protease	2	3	6	8	6	4	2	3	2	7	5	6
NC_013966.1_cds_WP_004043073.1_604	WP_004043073.1	8923459	HVO_RS02495	NC_013966.1	138506	138901	-	protein_coding	HVO_A0143	395	hypothetical protein	NA	NA	NA	NA	NA	NA	NA	hypothetical protein (HVO_RS02495)								Complete proteome,Plasmid,Reference proteome,	pHV4	arCOG07771	2.5e-66	219.1	R	-	C4-type Zn-finger protein	0	0	2	2	4	0	0	1	4	11	0	3
NC_013966.1_cds_WP_004043074.1_606	WP_004043074.1	8923486	HVO_RS02505	NC_013966.1	141079	142257	-	protein_coding	HVO_A0145	1178	sugar ABC transporter ATP-binding protein	Environmental Information Processing	Membrane transport	02010 ABC transporters	[PATH:hvo02010]	tsgA4; ABC-type transport system ATP-binding protein (probable substrate sugar)	K10112	msmX; multiple sugar transport system ATP-binding protein	sugar ABC transporter ATP-binding protein (HVO_RS02505)			GO:0005524~ATP binding,GO:0016887~ATPase activity	IPR003439:ABC transporter-like,IPR003593:AAA+ ATPase domain,IPR008995:Molybdate/tungstate binding, C-terminal,IPR017871:ABC transporter, conserved site,IPR027417:P-loop containing nucleoside triphosphate hydrolase	PF00005:ABC transporter		SM00382:AAA	ATP-binding,Complete proteome,Nucleotide-binding,Plasmid,Reference proteome,	pHV4	arCOG00177	3.4e-127	421.8	E	PotA	ABC-type spermidine/putrescine transport system, ATPase component	5	12	25	27	27	14	5	6	20	19	26	30
NC_013966.1_cds_WP_004043075.1_607	WP_004043075.1	8923737	HVO_RS02510	NC_013966.1	142260	143258	-	protein_coding	HVO_A0146	998	sugar ABC transporter permease	NA	NA	NA	NA	NA	NA	NA	sugar ABC transporter permease (HVO_RS02510)	GO:0006810~transport	GO:0005886~plasma membrane,GO:0016021~integral component of membrane		IPR000515:Binding-protein-dependent transport systems inner membrane component	PF00528:Binding-protein-dependent transport system inner membrane component			Complete proteome,Membrane,Plasmid,Reference proteome,Transmembrane,Transmembrane helix,Transport,	pHV4	arCOG00159	1.6e-70	235.2	G	UgpE	ABC-type sugar transport system, permease component	0	5	10	18	13	6	1	9	10	25	16	8
NC_013966.1_cds_WP_004043080.1_611	WP_004043080.1	8923299	HVO_RS02530	NC_013966.1	148020	149084	+	protein_coding	HVO_A0150	1064	transcription regulator	NA	NA	NA	NA	NA	NA	NA	transcription regulator (HVO_RS02530)				IPR002831:Transcription regulator TrmB, N-terminal,IPR011991:Winged helix-turn-helix DNA-binding domain,IPR021586:Transcription regulator TrmB, C-terminal	PF01978:Sugar-specific transcriptional regulator TrmB,PF11495:Archaeal transcriptional regulator TrmB			Complete proteome,Plasmid,Reference proteome,	pHV4	arCOG02038	1e-36	124.9	K	-	Sugar-specific transcriptional regulator TrmB	10	21	43	80	51	82	11	27	45	81	66	54
NC_013966.1_cds_WP_004043081.1_613	WP_004043081.1	8923340	HVO_RS02540	NC_013966.1	151023	151238	-	protein_coding	HVO_A0152	215	hypothetical protein	NA	NA	NA	NA	NA	NA	NA	hypothetical protein (HVO_RS02540)		GO:0016021~integral component of membrane						Complete proteome,Membrane,Plasmid,Reference proteome,Transmembrane,Transmembrane helix,	pHV4	arCOG06361	1.5e-22	77.9	S	-	Uncharacterized membrane protein	5	13	24	32	26	11	8	0	11	40	42	57
NC_013966.1_cds_WP_004043082.1_614	WP_004043082.1	8923545	HVO_RS02545	NC_013966.1	151328	151816	-	protein_coding	HVO_A0153	488	universal stress protein UspA	NA	NA	NA	NA	NA	NA	NA	universal stress protein UspA (HVO_RS02545)	GO:0006950~response to stress			IPR006015:Universal stress protein A,IPR006016:UspA,IPR014729:Rossmann-like alpha/beta/alpha sandwich fold	PF00582:Universal stress protein family	PIRSF006276:universal stress protein A		Complete proteome,Plasmid,Reference proteome,	pHV4	arCOG02053	7.7e-40	134.1	T	UspA	Nucleotide-binding protein, UspA family	19	8	1	3	5	24	4	2	1	9	5	15
NC_013966.1_cds_WP_004043083.1_615	WP_004043083.1	8923622	HVO_RS02550	NC_013966.1	151820	153469	-	protein_coding	HVO_A0154	1649	cation acetate symporter	NA	NA	NA	NA	NA	NA	NA	cation acetate symporter (HVO_RS02550)	GO:0055085~transmembrane transport	GO:0016021~integral component of membrane	GO:0005215~transporter activity	IPR001734:Sodium/solute symporter,IPR019899:Sodium/solute symporter, VC2705 subfamily	PF00474:Sodium:solute symporter family			Complete proteome,Membrane,Plasmid,Reference proteome,Transmembrane,Transmembrane helix,	pHV4	arCOG01317	3.1e-203	673.7	R	ActP/DhlC	Sodium:solute symporter	3	2	3	2	4	6	2	2	3	2	4	5
NC_013966.1_cds_WP_004043084.1_616	WP_004043084.1	8923689	HVO_RS02555	NC_013966.1	153466	153903	-	protein_coding	HVO_A0155	437	sodium:solute symporter	NA	NA	NA	NA	NA	NA	NA	sodium:solute symporter (HVO_RS02555)		GO:0016021~integral component of membrane		IPR019886:Sodium symporter small subunit, predicted	PF13937:Domain of unknown function (DUF4212)			Complete proteome,Membrane,Plasmid,Reference proteome,Transmembrane,Transmembrane helix,	pHV4	arCOG06362	9.7e-52	172.3	S	-	Uncharacterized small membrane protein, DUF4212 family	12	15	5	16	24	12	8	9	11	14	27	29
NC_013966.1_cds_WP_004043086.1_618	WP_004043086.1	8923699	HVO_RS02565	NC_013966.1	156152	157918	-	protein_coding	HVO_A0157	1766	bacterio-opsin activator	NA	NA	NA	NA	NA	NA	NA	bacterio-opsin activator (HVO_RS02565)	GO:0006310~DNA recombination,GO:0015074~DNA integration		GO:0003677~DNA binding	IPR007050:Transcription regulator HTH, bacterioopsin,IPR011010:DNA breaking-rejoining enzyme, catalytic core,IPR013762:Integrase-like, catalytic core	PF04967:HTH DNA binding domain			Complete proteome,Plasmid,Reference proteome,	pHV4	arCOG02278	5.8e-92	306.8	T	FhlA	Putative light- and oxygen-sensing transcription regulator, contains PAS, GAF and HTH domains	1	1	13	37	27	22	0	0	14	39	32	24
NC_013966.1_cds_WP_004043087.1_619	WP_004043087.1	8923752	HVO_RS02570	NC_013966.1	158062	159978	-	protein_coding	HVO_A0158	1916	acetate--CoA ligase	NA	NA	NA	NA	NA	NA	NA	acetate--CoA ligase (HVO_RS02570)	GO:0019427~acetyl-CoA biosynthetic process from acetate		GO:0003987~acetate-CoA ligase activity,GO:0016208~AMP binding	IPR000873:AMP-dependent synthetase/ligase,IPR011904:Acetate-CoA ligase,IPR020845:AMP-binding, conserved site,IPR025110:Domain of unknown function DUF4009	PF00501:AMP-binding enzyme,PF13193:AMP-binding enzyme C-terminal domain			Complete proteome,Ligase,Plasmid,Reference proteome,	pHV4	arCOG01529	1.2e-225	748.4	I	Acs	Acyl-coenzyme A synthetase/AMP-(fatty) acid ligase	12	19	16	24	23	28	12	20	19	25	42	30
NC_013966.1_cds_WP_004043089.1_621	WP_004043089.1	8923523	HVO_RS02580	NC_013966.1	161332	163434	-	protein_coding	HVO_A0160	2102	HTR-like protein	NA	NA	NA	NA	NA	NA	NA	HTR-like protein (HVO_RS02580)		GO:0005622~intracellular,GO:0016021~integral component of membrane	GO:0000155~phosphorelay sensor kinase activity	IPR000014:PAS domain,IPR000700:PAS-associated, C-terminal,IPR003594:Histidine kinase-like ATPase, ATP-binding domain,IPR003661:Signal transduction histidine kinase, subgroup 1, dimerisation/phosphoacceptor domain,IPR004358:Signal transduction histidine kinase-related protein, C-terminal,IPR005467:Signal transduction histidine kinase, core,IPR013656:PAS fold-4	PF00512:His Kinase A (phospho-acceptor) domain,PF02518:Histidine kinase-, DNA gyrase B-, and HSP90-like ATPase,PF08448:PAS fold		SM00091:PAS,SM00387:HATPase_c,SM00388:HisKA	Complete proteome,Membrane,Transmembrane,Transmembrane helix,	pHV4	arCOG02327	5.5e-81	270.5	T	-	Signal transduction histidine kinase, contains PAS domain	8	10	5	9	8	6	7	8	8	12	15	4
NC_013966.1_cds_WP_004043090.1_622	WP_004043090.1	8923413	HVO_RS02585	NC_013966.1	163583	164173	+	protein_coding	HVO_A0161	590	TetR family transcriptional regulator	NA	NA	NA	NA	NA	NA	NA	TetR family transcriptional regulator (HVO_RS02585)	GO:0006351~transcription, DNA-templated,GO:0006355~regulation of transcription, DNA-templated		GO:0003677~DNA binding	IPR001647:DNA-binding HTH domain, TetR-type,IPR009057:Homeodomain-like,IPR011075:Tetracycline transcriptional regulator, TetR-related, C-terminal,IPR015893:Tetracycline transcriptional regulator, TetR-like, C-terminal,IPR023772:DNA-binding HTH domain, TetR-type, conserved site	PF00440:Bacterial regulatory proteins, tetR family			Complete proteome,DNA-binding,Plasmid,Reference proteome,Transcription,Transcription regulation,	pHV4	arCOG02646	1.1e-59	199.6	K	AcrR	Transcriptional regulator, TetR/AcrR family	2	8	12	19	18	7	8	6	16	14	15	9
NC_013966.1_cds_WP_004043091.1_623	WP_004043091.1	8923642	HVO_RS02590	NC_013966.1	164170	165636	+	protein_coding	HVO_A0162	1466	MATE family efflux transporter	NA	NA	NA	NA	NA	NA	NA	MATE family efflux transporter (HVO_RS02590)		GO:0016021~integral component of membrane	GO:0015238~drug transmembrane transporter activity,GO:0015297~antiporter activity	IPR002528:Multi antimicrobial extrusion protein	PF01554:MatE	PIRSF006603:probable multidrug resistance protein		Complete proteome,Membrane,Plasmid,Reference proteome,Transmembrane,Transmembrane helix,	pHV4	arCOG01731	4.2e-143	474.8	V	NorM	Na+-driven multidrug efflux pump	1	1	6	8	4	5	1	2	7	5	3	4
NC_013966.1_cds_WP_004043092.1_624	WP_004043092.1	8923574	HVO_RS02595	NC_013966.1	165667	166728	-	protein_coding	HVO_A0163	1061	proline racemase	Metabolism	Amino acid metabolism	00330 Arginine and proline metabolism	[PATH:hvo00330]	prr; proline racemase	K01777	prdF; proline racemase [EC:5.1.1.4]	proline racemase (HVO_RS02595)			GO:0018112~proline racemase activity	IPR008794:Proline racemase	PF05544:Proline racemase	PIRSF029792:proline racemase		Complete proteome,Isomerase,Plasmid,Reference proteome,	pHV4	arCOG02255	1.1e-46	157.3	E	DapF	Diaminopimelate epimerase/Proline racemase	1	4	4	4	8	12	1	1	2	5	14	10
NC_013966.1_cds_WP_004043093.1_625	WP_004043093.1	8923551	HVO_RS02600	NC_013966.1	166725	167048	-	protein_coding	HVO_A0164	323	hypothetical protein	NA	NA	NA	NA	NA	NA	NA	hypothetical protein (HVO_RS02600)								Complete proteome,Plasmid,Reference proteome,	pHV4	arCOG11486	5.7e-57	188.3	S	-	Uncharacterized protein	6	4	0	12	9	10	3	4	2	7	35	30
NC_013966.1_cds_WP_004043095.1_628	WP_004043095.1	8923841	HVO_RS02615	NC_013966.1	169386	170126	-	protein_coding	HVO_A0168	740	transcriptional regulator	NA	NA	NA	NA	NA	NA	NA	transcriptional regulator (HVO_RS02615)	GO:0006352~DNA-templated transcription, initiation		GO:0003677~DNA binding,GO:0003700~transcription factor activity, sequence-specific DNA binding,GO:0016987~sigma factor activity	IPR007050:Transcription regulator HTH, bacterioopsin,IPR011991:Winged helix-turn-helix DNA-binding domain,IPR013324:RNA polymerase sigma factor, region 3/4	PF04967:HTH DNA binding domain			Complete proteome,Plasmid,Reference proteome,	pHV4	arCOG02272	3.9e-40	135.6	K	-	Transcriptional regulator, contains HTH domain	39	140	26	61	149	62	45	128	27	60	160	63
NC_013966.1_cds_WP_004043096.1_629	WP_004043096.1	8923517	HVO_RS02620	NC_013966.1	170408	171283	+	protein_coding	HVO_A0169	875	HTR-like protein	NA	NA	NA	NA	NA	NA	NA	HTR-like protein (HVO_RS02620)		GO:0016021~integral component of membrane		IPR002809:Protein of unknown function DUF106, transmembrane	PF01956:Integral membrane protein DUF106		SM01415:SM01415	Complete proteome,Membrane,Plasmid,Reference proteome,Transmembrane,Transmembrane helix,	pHV4	arCOG02673	1.1e-64	215.6	U	-	OxaA/SpoJ/YidC translocase/secretase, sec-independent itegration of nascent memrane proteins into membrane	0	3	7	3	5	3	0	2	5	2	2	5
NC_013966.1_cds_WP_004043103.1_636	WP_004043103.1	8923788	HVO_RS02655	NC_013966.1	179508	180359	-	protein_coding	HVO_A0176	851	ABC transporter permease	NA	NA	NA	NA	NA	NA	NA	ABC transporter permease (HVO_RS02655)	GO:0006810~transport	GO:0016021~integral component of membrane		IPR000412:ABC-2,IPR013525:ABC-2 type transporter	PF01061:ABC-2 type transporter	PIRSF006648:ABC-type transport system, permease component, DrrB type		Complete proteome,Membrane,Plasmid,Reference proteome,Transmembrane,Transmembrane helix,	pHV4	arCOG01467	1.5e-35	120.4	V	-	ABC-type multidrug transport system, permease component	1	0	4	0	1	2	0	1	1	2	4	1
NC_013966.1_cds_WP_004043105.1_638	WP_004043105.1	8923323	HVO_RS02665	NC_013966.1	181448	182215	+	protein_coding	HVO_A0178	767	V-type ATP synthase subunit D	NA	NA	NA	NA	NA	NA	NA	V-type ATP synthase subunit D (HVO_RS02665)	GO:0042777~plasma membrane ATP synthesis coupled proton transport		GO:0005524~ATP binding,GO:0046933~proton-transporting ATP synthase activity, rotational mechanism	IPR002699:ATPase, V1 complex, subunit D	PF01813:ATP synthase subunit D			ATP synthesis,Coiled coil,Complete proteome,Hydrogen ion transport,Hydrolase,Ion transport,Plasmid,Reference proteome,Transport,	pHV4	arCOG04101	2.9e-45	152.1	C	NtpD	Archaeal/vacuolar-type H+-ATPase subunit D	19	43	41	22	31	28	16	32	21	26	28	31
NC_013966.1_cds_WP_004043106.1_639	WP_004043106.1	8923770	HVO_RS02670	NC_013966.1	182280	183068	+	protein_coding	HVO_A0179	788	hypothetical protein	NA	NA	NA	NA	NA	NA	NA	hypothetical protein (HVO_RS02670)								Complete proteome,Plasmid,Reference proteome,	pHV4	arCOG02804	1.9e-70	234.4	S	-	Uncharacterized protein	11	34	33	33	36	34	15	28	36	38	25	19
NC_013966.1_cds_WP_004043107.1_640	WP_004043107.1	8923587	HVO_RS02675	NC_013966.1	183065	184846	+	protein_coding	HVO_A0180	1781	hypothetical protein	NA	NA	NA	NA	NA	NA	NA	hypothetical protein (HVO_RS02675)				IPR027417:P-loop containing nucleoside triphosphate hydrolase				Coiled coil,Complete proteome,Plasmid,Reference proteome,	pHV4	arCOG00385	1e-08	33.1	S	-	Uncharacterized coiled-coil protein	3	2	6	6	10	6	3	4	7	8	6	9
NC_013966.1_cds_WP_004043108.1_641	WP_004043108.1	8923668	HVO_RS02680	NC_013966.1	184889	185605	-	protein_coding	HVO_A0181	716	hypothetical protein	NA	NA	NA	NA	NA	NA	NA	hypothetical protein (HVO_RS02680)								Complete proteome,Plasmid,Reference proteome,	pHV4	arCOG09074	4.4e-38	128.9	S	-	Uncharacterized protein	23	33	21	12	16	22	18	33	11	13	27	25
NC_013966.1_cds_WP_004043109.1_642	WP_004043109.1	8923391	HVO_RS02685	NC_013966.1	185664	186275	-	protein_coding	HVO_A0182	611	hypothetical protein	NA	NA	NA	NA	NA	NA	NA	hypothetical protein (HVO_RS02685)				IPR010994:RuvA domain 2-like				Complete proteome,Plasmid,Reference proteome,	pHV4	arCOG00873	4.7e-44	148.5	L	-	Excinuclease-associated helix-hairpin-helix domain	0	0	2	4	5	3	1	1	2	1	4	5
NC_013966.1_cds_WP_004043111.1_646	WP_004043111.1	8923346	HVO_RS02695	NC_013966.1	187110	188408	+	protein_coding	HVO_A0186	1298	hypothetical protein	NA	NA	NA	NA	NA	NA	NA	hypothetical protein (HVO_RS02695)			GO:0005524~ATP binding,GO:0046872~metal ion binding	IPR011761:ATP-grasp fold,IPR013816:ATP-grasp fold, subdomain 2,IPR016185:Pre-ATP-grasp domain				Complete proteome,Plasmid,Reference proteome,	pHV4	arCOG06897	3.7e-130	432	R	-	Predicted ATP-grasp enzyme	1	2	4	6	5	6	2	1	4	7	5	8
NC_013966.1_cds_WP_004043112.1_647	WP_004043112.1	8923239	HVO_RS02700	NC_013966.1	188487	188930	-	protein_coding	HVO_A0187	443	hypothetical protein	NA	NA	NA	NA	NA	NA	NA	hypothetical protein (HVO_RS02700)		GO:0016021~integral component of membrane						Complete proteome,Membrane,Transmembrane,Transmembrane helix,	pHV4	arCOG06402	1.9e-39	133.1	S	-	Uncharacterized membrane protein	71	48	22	51	41	83	107	92	31	64	78	63
NC_013966.1_cds_WP_004043113.1_648	WP_004043113.1	8923819	HVO_RS02705	NC_013966.1	189115	189552	-	protein_coding	HVO_A0188	437	PIN domain nuclease	NA	NA	NA	NA	NA	NA	NA	twitching motility protein PilT (HVO_RS02705)			GO:0000287~magnesium ion binding,GO:0004540~ribonuclease activity	IPR002716:PIN domain,IPR022907:VapC family	PF01850:PIN domain			Complete proteome,Hydrolase,Magnesium,Metal-binding,Nuclease,Plasmid,Reference proteome,Toxin,	pHV4	arCOG00713	4.1e-09	34.8	V	-	PIN domain containing protein	1	2	9	16	16	9	0	0	12	18	18	9
NC_013966.1_cds_WP_004043116.1_651	WP_004043116.1	8923384	HVO_RS02720	NC_013966.1	191800	193056	+	protein_coding	HVO_A0192	1256	polysaccharide deacetylase	NA	NA	NA	NA	NA	NA	NA	polysaccharide deacetylase (HVO_RS02720)	GO:0005975~carbohydrate metabolic process		GO:0016810~hydrolase activity, acting on carbon-nitrogen (but not peptide) bonds	IPR002509:Polysaccharide deacetylase,IPR011330:Glycoside hydrolase/deacetylase, beta/alpha-barrel	PF01522:Polysaccharide deacetylase			Complete proteome,	pHV4	arCOG09161	2.6e-117	390	G	-	Peptidoglycan/xylan/chitin deacetylase, PgdA/CDA1 family	1	0	1	1	1	0	1	0	1	2	0	3
NC_013966.1_cds_WP_004043121.1_656	WP_004043121.1	8923429	HVO_RS02740	NC_013966.1	199027	200547	-	protein_coding	HVO_A0197	1520	lipopolysaccharide biosynthesis protein	NA	NA	NA	NA	NA	NA	NA	lipopolysaccharide biosynthesis protein (HVO_RS02740)		GO:0016021~integral component of membrane			PF14667:Polysaccharide biosynthesis C-terminal domain			Complete proteome,Membrane,Plasmid,Reference proteome,Transmembrane,Transmembrane helix,	pHV4	arCOG02209	2.1e-53	179.6	M	AglR	MATE family membrane protein, Rfbx family, flippase	1	1	1	2	1	2	1	1	1	1	2	2
NC_013966.1_cds_WP_004043122.1_657	WP_004043122.1	8923667	HVO_RS02745	NC_013966.1	200867	202669	-	protein_coding	HVO_A0198	1802	hypothetical protein	NA	NA	NA	NA	NA	NA	NA	hypothetical protein (HVO_RS02745)		GO:0016021~integral component of membrane						Complete proteome,Membrane,Plasmid,Reference proteome,Transmembrane,Transmembrane helix,	pHV4	arCOG03185	1e-140	468	S	-	Uncharacterized membrane protein	1	1	3	2	2	2	1	1	3	1	4	3
NC_013966.1_cds_WP_004043124.1_658	WP_004043124.1	8923360	HVO_RS02750	NC_013966.1	202975	204816	+	protein_coding	HVO_A0200	1841	asparagine synthase	Metabolism	Amino acid metabolism	00250 Alanine, aspartate and glutamate metabolism	[PATH:hvo00250]	Asparagine synthase family	K01953	asnB; asparagine synthase (glutamine-hydrolysing) [EC:6.3.5.4]	asparagine synthase (HVO_RS02750)	GO:0006529~asparagine biosynthetic process		GO:0004066~asparagine synthase (glutamine-hydrolyzing) activity	IPR001962:Asparagine synthase,IPR014729:Rossmann-like alpha/beta/alpha sandwich fold	PF00733:Asparagine synthase			Complete proteome,Plasmid,Reference proteome,	pHV4	arCOG00121	2.4e-114	381.2	E	AsnB	Asparagine synthase (glutamine-hydrolyzing)	0	1	0	2	1	2	0	0	1	1	2	1
NC_013966.1_cds_WP_004043126.1_660	WP_004043126.1	8923271	HVO_RS02760	NC_013966.1	208856	210925	+	protein_coding	HVO_A0206	2069	type I-B CRISPR-associated protein Cas8b/Csh1	NA	NA	NA	NA	NA	NA	NA	type I-B CRISPR-associated protein Cas8b/Csh1 (HVO_RS02760)				IPR013389:CRISPR-associated protein TM1802,IPR013420:CRISPR-associated protein Csh1, C-terminal	PF09484:CRISPR-associated protein TM1802 (cas_TM1802)			Complete proteome,	pHV4	arCOG05124	3.9e-121	403.7	V	Cas8b1	CRISPR-associated protein, large subunit of CASCADE complex	61	121	131	334	348	163	49	76	98	320	300	163
NC_013966.1_cds_WP_004043127.1_661	WP_004043127.1	8923320	HVO_RS02765	NC_013966.1	210946	211968	+	protein_coding	HVO_A0207	1022	type I-B CRISPR-associated protein Cas7/Csh2	NA	NA	NA	NA	NA	NA	NA	type I-B CRISPR-associated protein Cas7/Csh2 (HVO_RS02765)	GO:0051607~defense response to virus	GO:0005737~cytoplasm		IPR006482:CRISPR-associated protein TM1801,IPR013419:CRISPR-associated protein Csh2	PF05107:Family of unknown function (DUF694)			Antiviral defense,Complete proteome,Cytoplasm,Plasmid,Reference proteome,	pHV4	arCOG02757	5.2e-93	309.4	V	Cas7	CRISPR-Cas system related protein Cas7, RAMP superfamily	52	100	177	345	310	176	40	69	118	366	323	154
NC_013966.1_cds_WP_004043129.1_663	WP_004043129.1	8923549	HVO_RS02775	NC_013966.1	212801	215614	+	protein_coding	HVO_A0209	2813	helicase	NA	NA	NA	NA	NA	NA	NA	helicase (HVO_RS02775)									pHV4	arCOG01445	3.2e-153	509.6	V	Cas3	CRISPR-associated helicase Cas3	26	22	21	44	49	32	16	14	19	49	47	37
NC_013966.1_cds_WP_004043133.1_666	WP_004043133.1	8923341	HVO_RS02790	NC_013966.1	217356	217616	+	protein_coding	HVO_A0212	260	CRISPR-associated endonuclease Cas2	NA	NA	NA	NA	NA	NA	NA	CRISPR-associated endonuclease Cas2 (HVO_RS02790)	GO:0043571~maintenance of CRISPR repeat elements,GO:0051607~defense response to virus		GO:0004521~endoribonuclease activity,GO:0046872~metal ion binding	IPR000640:Translation elongation factor EFG, V domain,IPR019199:Virulence-associated protein D / CRISPR associated protein Cas2,IPR021127:CRISPR associated protein Cas2	PF09827:CRISPR associated protein Cas2			Antiviral defense,Complete proteome,Endonuclease,Hydrolase,Magnesium,Metal-binding,Nuclease,Plasmid,Reference proteome,	pHV4	arCOG04194	3.2e-12	44.4	V	Cas2	CRISPR-associated protein Cas2	44	46	16	44	27	73	40	23	48	61	58	54
NC_013966.1_cds_WP_004043134.1_667	WP_004043134.1	8923820	HVO_RS02795	NC_013966.1	218613	219671	-	protein_coding	HVO_A0213	1058	glycosyl transferase	NA	NA	NA	NA	NA	NA	NA	glycosyl transferase (HVO_RS02795)			GO:0016740~transferase activity		PF13439:Glycosyltransferase Family 4			Complete proteome,Plasmid,Reference proteome,Transferase,	pHV4	arCOG01403	2.6e-62	209.3	M	AglL	Glycosyltransferase	70	41	61	96	132	175	61	35	57	101	195	168
NC_013966.1_cds_WP_004043135.1_668	WP_004043135.1	8923414	HVO_RS02800	NC_013966.1	219846	220925	-	protein_coding	HVO_A0214	1079	hypothetical protein	NA	NA	NA	NA	NA	NA	NA	hypothetical protein (HVO_RS02800)				IPR007152:Protein of unknown function DUF354	PF04007:Protein of unknown function (DUF354)			Complete proteome,Plasmid,Reference proteome,	pHV4	arCOG01395	4e-95	316.4	R	-	Lipid-A-disaccharide synthase related glycosyltransferase	5	4	8	16	29	20	2	5	7	11	25	18
NC_013966.1_cds_WP_004043136.1_669	WP_004043136.1	8923331	HVO_RS02805	NC_013966.1	221276	221863	+	protein_coding	HVO_A0215	587	metal-dependent hydrolase	NA	NA	NA	NA	NA	NA	NA	metal-dependent hydrolase (HVO_RS02805)		GO:0016021~integral component of membrane	GO:0016787~hydrolase activity	IPR007404:Protein of unknown function DUF457	PF04307:Predicted membrane-bound metal-dependent hydrolase (DUF457)			Complete proteome,Hydrolase,Membrane,Plasmid,Reference proteome,Transmembrane,Transmembrane helix,	pHV4	arCOG03392	8e-51	170	R	-	Membrane-bound metal-dependent hydrolase YbcI, DUF457 family	4	1	2	3	3	2	4	2	3	3	6	4
NC_013966.1_cds_WP_004043137.1_670	WP_004043137.1	8923411	HVO_RS02810	NC_013966.1	222046	222621	+	protein_coding	HVO_A0216	575	transferase	NA	NA	NA	NA	NA	NA	NA	transferase (HVO_RS02810)			GO:0016740~transferase activity	IPR001451:Bacterial transferase hexapeptide repeat,IPR011004:Trimeric LpxA-like,IPR018357:Hexapeptide transferase, conserved site	PF00132:Bacterial transferase hexapeptide (six repeats)			Complete proteome,Plasmid,Reference proteome,Transferase,	pHV4	arCOG01848	7.7e-32	108.4	R	WbbJ	Acetyltransferase (isoleucine patch superfamily)	2	0	0	4	2	0	0	2	1	4	6	4
NC_013966.1_cds_WP_004043144.1_678	WP_004043144.1	8923408	HVO_RS02845	NC_013966.1	230037	231125	+	protein_coding	HVO_A0224	1088	hypothetical protein	NA	NA	NA	NA	NA	NA	NA	hypothetical protein (HVO_RS02845)	GO:0044038~cell wall macromolecule biosynthetic process		GO:0016755~transferase activity, transferring amino-acyl groups	IPR003447:Methicillin resistance protein,IPR016181:Acyl-CoA N-acyltransferase				Complete proteome,	pHV4	arCOG03320	2e-141	468.4	M	Fem	Peptidoglycan interpeptide bridge formation enzyme, contains acetyltransferase domain of GNAT superfamily	1	0	2	0	1	1	0	0	2	2	0	1
NC_013966.1_cds_WP_004043148.1_682	WP_004043148.1	8923441	HVO_RS02865	NC_013966.1	233930	234334	-	protein_coding	HVO_A0229	404	histidine kinase	NA	NA	NA	NA	NA	NA	NA	histidine kinase (HVO_RS02865)				IPR000644:Cystathionine beta-synthase, core	PF00571:CBS domain		SM00116:CBS	Complete proteome,Plasmid,Reference proteome,	pHV4	arCOG00606	6.9e-32	108.2	R	-	CBS domain	31	34	54	63	114	100	31	65	60	93	88	64
NC_013966.1_cds_WP_004043149.1_683	WP_004043149.1	8923376	HVO_RS02870	NC_013966.1	234476	235045	+	protein_coding	HVO_A0230	569	peptide-methionine (S)-S-oxide reductase	NA	NA	NA	NA	NA	NA	NA	peptide-methionine (S)-S-oxide reductase (HVO_RS02870)	GO:0006464~cellular protein modification process,GO:0006979~response to oxidative stress,GO:0030091~protein repair		GO:0008113~peptide-methionine (S)-S-oxide reductase activity	IPR002569:Peptide methionine sulphoxide reductase MsrA	PF01625:Peptide methionine sulfoxide reductase			Complete proteome,Oxidoreductase,Plasmid,Reference proteome,	pHV4	arCOG02816	1.6e-78	260.2	O	MsrA	Peptide methionine sulfoxide reductase	108	68	123	153	142	209	71	65	135	185	209	211
NC_013966.1_cds_WP_004043150.1_684	WP_004043150.1	8923854	HVO_RS02875	NC_013966.1	235086	236375	-	protein_coding	HVO_A0231	1289	hypothetical protein	NA	NA	NA	NA	NA	NA	NA	hypothetical protein (HVO_RS02875)								Complete proteome,Plasmid,Reference proteome,	pHV4	arCOG06786	3.4e-60	202.9	X	-	Rolling circle replication protein Rep	2	4	2	2	2	1	1	2	2	3	2	1
NC_013966.1_cds_WP_004043151.1_685	WP_004043151.1	8923735	HVO_RS02880	NC_013966.1	236463	236645	-	protein_coding	HVO_A0232	182	hypothetical protein	NA	NA	NA	NA	NA	NA	NA	hypothetical protein (HVO_RS02880)								Complete proteome,Plasmid,Reference proteome,	pHV4	NA	NA	NA	NA	NA	NA	78	57	24	92	78	98	55	22	28	53	41	175
NC_013966.1_cds_WP_004043152.1_686	WP_004043152.1	8923648	HVO_RS02885	NC_013966.1	237010	237321	-	protein_coding	HVO_A0233	311	hypothetical protein	NA	NA	NA	NA	NA	NA	NA	hypothetical protein (HVO_RS02885)								Complete proteome,Plasmid,Reference proteome,	pHV4	NA	NA	NA	NA	NA	NA	9	0	0	10	3	16	0	2	5	8	21	16
NC_013966.1_cds_WP_004043153.1_687	WP_004043153.1	8923583	HVO_RS02890	NC_013966.1	237346	237771	-	protein_coding	HVO_A0234	425	hypothetical protein	NA	NA	NA	NA	NA	NA	NA	hypothetical protein (HVO_RS02890)								Complete proteome,Plasmid,Reference proteome,	pHV4	arCOG07596	0.0036	15	S	-	Uncharacterized protein	38	53	61	135	101	177	28	38	54	121	130	129
NC_013966.1_cds_WP_004043154.1_688	WP_004043154.1	8923505	HVO_RS02895	NC_013966.1	237783	238007	-	protein_coding	HVO_A0235	224	hypothetical protein	NA	NA	NA	NA	NA	NA	NA	hypothetical protein (HVO_RS02895)								Complete proteome,Plasmid,Reference proteome,	pHV4	NA	NA	NA	NA	NA	NA	9	4	16	24	6	29	8	12	10	30	48	32
NC_013966.1_cds_WP_004043155.1_689	WP_004043155.1	8923351	HVO_RS02900	NC_013966.1	238018	238752	-	protein_coding	HVO_A0236	734	hypothetical protein	NA	NA	NA	NA	NA	NA	NA	hypothetical protein (HVO_RS02900)								Coiled coil,Complete proteome,Plasmid,Reference proteome,	pHV4	arCOG04138	0.068	9.8	C	NtpI	Archaeal/vacuolar-type H+-ATPase subunit I	4	4	6	10	23	21	5	6	8	11	19	25
NC_013966.1_cds_WP_004043158.1_692	WP_004043158.1	25143381	HVO_RS02915	NC_013966.1	243114	243329	+	protein_coding	N/A	215	hypothetical protein	NA	NA	NA	NA	NA	NA	NA	hypothetical protein (HVO_RS02915)								Complete proteome,	pHV4	NA	NA	NA	NA	NA	NA	0	4	6	13	13	11	4	4	21	8	10	23
NC_013966.1_cds_WP_004043159.1_693	WP_004043159.1	8923755	HVO_RS02920	NC_013966.1	243730	244560	-	protein_coding	HVO_A0240	830	IS5 family transposase ISHvo3	NA	NA	NA	NA	NA	NA	NA	IS5 family transposase (HVO_RS02920)	GO:0006313~transposition, DNA-mediated		GO:0003677~DNA binding,GO:0004803~transposase activity	IPR002559:Transposase, IS4-like	PF01609:Transposase DDE domain			Complete proteome,Plasmid,Reference proteome,	pHV4	arCOG02751	1.2e-67	226.1	X	-	Transposase, IS5 family	207	297	348	467	413	417	109	205	295	470	369	386
NC_013966.1_cds_WP_004043160.1_696	WP_004043160.1	8923347	HVO_RS02930	NC_013966.1	246816	247001	-	protein_coding	HVO_A0243	185	hypothetical protein	NA	NA	NA	NA	NA	NA	NA	hypothetical protein (HVO_RS02930)								Complete proteome,Plasmid,Reference proteome,	pHV4	arCOG10199	1.3e-32	109.2	S	-	Uncharacterized protein	1249	904	804	911	971	1242	1091	1022	663	654	993	1304
NC_013966.1_cds_WP_004043161.1_697	WP_004043161.1	8923546	HVO_RS02935	NC_013966.1	247020	247418	-	protein_coding	HVO_A0244	398	death-on-curing protein	NA	NA	NA	NA	NA	NA	NA	death-on-curing protein (HVO_RS02935)			GO:0016301~kinase activity	IPR003812:Fido domain,IPR006440:Death on curing protein	PF02661:Fic/DOC family			Complete proteome,Plasmid,Reference proteome,	pHV4	arCOG06831	1.1e-41	139.7	V	Doc	Prophage maintenance system killer protein	59	138	153	192	214	160	60	95	129	150	197	168
NC_013966.1_cds_WP_004043162.1_698	WP_004043162.1	8923593	HVO_RS02940	NC_013966.1	247481	248008	-	protein_coding	HVO_A0245	527	hypothetical protein	NA	NA	NA	NA	NA	NA	NA	hypothetical protein (HVO_RS02940)				IPR011991:Winged helix-turn-helix DNA-binding domain				Complete proteome,Plasmid,Reference proteome,	pHV4	arCOG02776	1.7e-65	217.9	K	ArsR	Transcriptional regulator containing HTH domain, ArsR family	35	55	154	165	149	126	37	41	146	123	101	121
NC_013966.1_cds_WP_004043169.1_705	WP_004043169.1	8923246	HVO_RS02970	NC_013966.1	254138	254551	-	protein_coding	HVO_A0253	413	PadR family transcriptional regulator	NA	NA	NA	NA	NA	NA	NA	PadR family transcriptional regulator (HVO_RS02970)				IPR005149:Transcription regulator PadR N-terminal,IPR011991:Winged helix-turn-helix DNA-binding domain	PF03551:Transcriptional regulator PadR-like family			Complete proteome,Plasmid,Reference proteome,	pHV4	arCOG01683	0.00029	18.5	K	ArsR	Transcriptional regulator containing HTH domain, ArsR family	88	122	230	236	206	269	58	117	176	176	137	187
NC_013966.1_cds_WP_004043178.1_714	WP_004043178.1	8923662	HVO_RS03010	NC_013966.1	265885	268899	+	protein_coding	HVO_A0263	3014	PGF-CTERM sorting domain-containing protein	NA	NA	NA	NA	NA	NA	NA	hypothetical protein (HVO_RS03010)	GO:0007156~homophilic cell adhesion via plasma membrane adhesion molecules	GO:0016021~integral component of membrane	GO:0005509~calcium ion binding	IPR002126:Cadherin,IPR015919:Cadherin-like,IPR026371:PGF-CTERM archaeal protein-sorting signal,IPR026453:PGF-pre-PGF domain				Complete proteome,Membrane,Transmembrane,Transmembrane helix,	pHV4	arCOG10954	5.6e-54	181.9	S	-	Uncharacterized membrane protein	0	3	9	9	10	6	1	3	7	6	9	8
NC_013966.1_cds_WP_004043181.1_716	WP_004043181.1	8923287	HVO_RS03020	NC_013966.1	270416	271183	-	protein_coding	HVO_A0266	767	ArcR family transcription regulator	NA	NA	NA	NA	NA	NA	NA	ArcR family transcription regulator (HVO_RS03020)	GO:0006351~transcription, DNA-templated,GO:0006355~regulation of transcription, DNA-templated		GO:0003677~DNA binding	IPR005471:Transcription regulator IclR, N-terminal,IPR011991:Winged helix-turn-helix DNA-binding domain,IPR014757:Transcription regulator IclR, C-terminal	PF01614:Bacterial transcriptional regulator,PF09339:IclR helix-turn-helix domain		SM00346:HTH_ICLR	Complete proteome,DNA-binding,Plasmid,Reference proteome,Transcription,Transcription regulation,	pHV4	arCOG02798	1.1e-55	186	K	IclR	DNA-binding transcriptional regulator, IclR family	5	14	55	94	85	40	6	14	50	80	50	46
NC_013966.1_cds_WP_004043182.1_717	WP_004043182.1	8923490	HVO_RS03025	NC_013966.1	271250	272401	-	protein_coding	HVO_A0267	1151	galactonate dehydratase	NA	NA	NA	NA	NA	NA	NA	galactonate dehydratase (HVO_RS03025)	GO:0009063~cellular amino acid catabolic process		GO:0003824~catalytic activity	IPR001354:Mandelate racemase/muconate lactonizing enzyme,IPR013341:Mandelate racemase/muconate lactonizing enzyme, N-terminal,IPR013342:Mandelate racemase/muconate lactonizing enzyme, C-terminal,IPR018110:Mandelate racemase/muconate lactonizing enzyme, conserved site	PF02746:Mandelate racemase / muconate lactonizing enzyme, N-terminal domain,PF13378:Enolase C-terminal domain-like		SM00922:SM00922	Complete proteome,Plasmid,Reference proteome,	pHV4	arCOG01168	1.5e-96	321.7	M	RspA	L-alanine-DL-glutamate epimerase or related enzyme of enolase superfamily	3	10	3	8	8	7	4	8	5	7	10	7
NC_013966.1_cds_WP_004043185.1_720	WP_004043185.1	8923636	HVO_RS03040	NC_013966.1	275764	277122	+	protein_coding	HVO_A0270	1358	anaerobic glycerol-3-phosphate dehydrogenase subunit B	Metabolism	Lipid metabolism	00564 Glycerophospholipid metabolism	[PATH:hvo00564]	gpdB2; glycerol-3-phosphate dehydrogenase subunit B	K00112	glpB; glycerol-3-phosphate dehydrogenase subunit B [EC:1.1.5.3]	anaerobic glycerol-3-phosphate dehydrogenase subunit B (HVO_RS03040)			GO:0052591~sn-glycerol-3-phosphate:ubiquinone-8 oxidoreductase activity	IPR003953:FAD binding domain,IPR009158:Glycerol-3-phosphate dehydrogenase, GlpB subunit,IPR023753:Pyridine nucleotide-disulphide oxidoreductase, FAD/NAD(P)-binding domain	PF00890:FAD binding domain	PIRSF000141:anaerobic glycerol-3-phosphate dehydrogenase, subunit B		Complete proteome,Oxidoreductase,Plasmid,Reference proteome,	pHV4	arCOG04585	5.9e-169	560.5	E	GlpB	Anaerobic glycerol-3-phosphate dehydrogenase	0	0	2	4	4	6	0	0	2	1	6	1
NC_013966.1_cds_WP_004043186.1_721	WP_004043186.1	8923629	HVO_RS03045	NC_013966.1	277185	278621	+	protein_coding	HVO_A0271	1436	sn-glycerol-3-phosphate dehydrogenase subunit C	Metabolism	Lipid metabolism	00564 Glycerophospholipid metabolism	[PATH:hvo00564]	gpdC2; glycerol-3-phosphate dehydrogenase subunit C	K00113	glpC; glycerol-3-phosphate dehydrogenase subunit C [EC:1.1.5.3]	sn-glycerol-3-phosphate dehydrogenase subunit C (HVO_RS03045)	GO:0006810~transport	GO:0016020~membrane	GO:0051536~iron-sulfur cluster binding,GO:0052591~sn-glycerol-3-phosphate:ubiquinone-8 oxidoreductase activity	IPR004017:Cysteine-rich domain,IPR009051:Alpha-helical ferredoxin,IPR017753:Glycerol-3-phosphate dehydrogenase, GlpC subunit,IPR017896:4Fe-4S ferredoxin-type, iron-sulpur binding domain,IPR017900:4Fe-4S ferredoxin, iron-sulphur binding, conserved site	PF02754:Cysteine-rich domain,PF13183:4Fe-4S dicluster domain			Complete proteome,Oxidoreductase,Plasmid,Reference proteome,	pHV4	arCOG00966	9.3e-190	629.4	C	HdrC	Heterodisulfide reductase, subunit C	0	0	16	29	33	13	1	1	12	36	44	10
NC_013966.1_cds_WP_004043188.1_723	WP_004043188.1	8923438	HVO_RS03055	NC_013966.1	279373	280086	+	protein_coding	HVO_A0273	713	trehalose utilization protein ThuA	NA	NA	NA	NA	NA	NA	NA	trehalose utilization protein ThuA (HVO_RS03055)				IPR009381:Trehalose catabolism protein, ThuA, prokaryote	PF06283:Trehalose utilisation	PIRSF030013:trehalose/palatinose utilization protein, ThuA/PalA type		Complete proteome,	pHV4	arCOG08124	3.6e-104	345.2	G	ThuA	Trehalose utilization protein	4	3	3	10	8	17	4	6	4	5	15	6
NC_013966.1_cds_WP_004043189.1_724	WP_004043189.1	8923292	HVO_RS03060	NC_013966.1	280224	281027	+	protein_coding	HVO_A0274	803	fructose 1,6-bisphosphatase	Metabolism	Carbohydrate metabolism	00562 Inositol phosphate metabolism	[PATH:hvo00562]	suhB2; probable inositol-1(or 4)-monophosphatase / fructose-1,6-bisphosphatase, archaeal type	K01092	E3.1.3.25; myo-inositol-1(or 4)-monophosphatase [EC:3.1.3.25]	fructose 1,6-bisphosphatase (HVO_RS03060)	GO:0046854~phosphatidylinositol phosphorylation		GO:0008934~inositol monophosphate 1-phosphatase activity,GO:0042132~fructose 1,6-bisphosphate 1-phosphatase activity,GO:0052832~inositol monophosphate 3-phosphatase activity,GO:0052833~inositol monophosphate 4-phosphatase activity	IPR000760:Inositol monophosphatase,IPR020583:Inositol monophosphatase, metal-binding site	PF00459:Inositol monophosphatase family			Complete proteome,Hydrolase,Plasmid,Reference proteome,	pHV4	arCOG01349	1.1e-50	170.4	G	SuhB	Archaeal fructose-1,6-bisphosphatase or related enzyme of inositol monophosphatase family	1	6	10	30	33	20	1	6	13	23	28	31
NC_013966.1_cds_WP_004043189.1_724	WP_004043189.1	8923292	HVO_RS03060	NC_013966.1	280224	281027	+	protein_coding	HVO_A0274	803	fructose 1,6-bisphosphatase	Metabolism	Biosynthesis of other secondary metabolites	00521 Streptomycin biosynthesis	[PATH:hvo00521]	suhB2; probable inositol-1(or 4)-monophosphatase / fructose-1,6-bisphosphatase, archaeal type	K01092	E3.1.3.25; myo-inositol-1(or 4)-monophosphatase [EC:3.1.3.25]	fructose 1,6-bisphosphatase (HVO_RS03060)	GO:0046854~phosphatidylinositol phosphorylation		GO:0008934~inositol monophosphate 1-phosphatase activity,GO:0042132~fructose 1,6-bisphosphate 1-phosphatase activity,GO:0052832~inositol monophosphate 3-phosphatase activity,GO:0052833~inositol monophosphate 4-phosphatase activity	IPR000760:Inositol monophosphatase,IPR020583:Inositol monophosphatase, metal-binding site	PF00459:Inositol monophosphatase family			Complete proteome,Hydrolase,Plasmid,Reference proteome,	pHV4	arCOG01349	1.1e-50	170.4	G	SuhB	Archaeal fructose-1,6-bisphosphatase or related enzyme of inositol monophosphatase family	1	6	10	30	33	20	1	6	13	23	28	31
NC_013966.1_cds_WP_004043190.1_725	WP_004043190.1	8923797	HVO_RS03065	NC_013966.1	281180	282259	-	protein_coding	HVO_A0275	1079	hypothetical protein	NA	NA	NA	NA	NA	NA	NA	hypothetical protein (HVO_RS03065)		GO:0016021~integral component of membrane						Complete proteome,Membrane,Plasmid,Reference proteome,Transmembrane,Transmembrane helix,	pHV4	arCOG04584	3.1e-116	385.8	S	-	Uncharacterized membrane protein	0	0	1	1	2	0	0	0	2	1	2	3
NC_013966.1_cds_WP_004043191.1_726	WP_004043191.1	8923785	HVO_RS03070	NC_013966.1	282252	283844	-	protein_coding	HVO_A0276	1592	carbohydrate kinase	Metabolism	Carbohydrate metabolism	00040 Pentose and glucuronate interconversions	[PATH:hvo00040]	sugar kinase	K00854	xylB; xylulokinase [EC:2.7.1.17]	carbohydrate kinase (HVO_RS03070)			GO:0004856~xylulokinase activity	IPR018483:Carbohydrate kinase, FGGY, conserved site,IPR018484:Carbohydrate kinase, FGGY, N-terminal,IPR018485:Carbohydrate kinase, FGGY, C-terminal	PF00370:FGGY family of carbohydrate kinases, N-terminal domain,PF02782:FGGY family of carbohydrate kinases, C-terminal domain	PIRSF000538:keto-sugar kinase		Complete proteome,Kinase,Plasmid,Reference proteome,Transferase,	pHV4	arCOG00025	5.5e-185	613.3	G	XylB	Sugar (pentulose and hexulose) kinase	1	2	16	25	19	30	1	3	13	31	19	23
NC_013966.1_cds_WP_004043193.1_728	WP_004043193.1	8923379	HVO_RS03075	NC_013966.1	285239	285952	+	protein_coding	HVO_A0278	713	sugar fermentation stimulation protein SfsA	NA	NA	NA	NA	NA	NA	NA	sugar fermentation stimulation protein SfsA (HVO_RS03075)				IPR005224:Sugar fermentation stimulation protein	PF03749:Sugar fermentation stimulation protein			Complete proteome,Plasmid,Reference proteome,	pHV4	arCOG04115	6.5e-71	236	R	SfsA	DNA-binding protein, stimulates sugar fermentation	2	5	7	8	13	1	1	2	4	5	3	8
NC_013966.1_cds_WP_004043195.1_731	WP_004043195.1	8923464	HVO_RS03090	NC_013966.1	288639	289421	-	protein_coding	HVO_A0280	782	transcriptional regulator	NA	NA	NA	NA	NA	NA	NA	transcriptional regulator (HVO_RS03090)	GO:0006351~transcription, DNA-templated,GO:0006355~regulation of transcription, DNA-templated		GO:0003677~DNA binding	IPR005471:Transcription regulator IclR, N-terminal,IPR011991:Winged helix-turn-helix DNA-binding domain,IPR014757:Transcription regulator IclR, C-terminal	PF01614:Bacterial transcriptional regulator,PF09339:IclR helix-turn-helix domain		SM00346:HTH_ICLR	Complete proteome,DNA-binding,Plasmid,Reference proteome,Transcription,Transcription regulation,	pHV4	arCOG02798	4e-56	187.5	K	IclR	DNA-binding transcriptional regulator, IclR family	1	2	5	16	9	5	0	2	8	17	15	7
NC_013966.1_cds_WP_004043198.1_734	WP_004043198.1	8923840	HVO_RS03105	NC_013966.1	291981	293252	+	protein_coding	HVO_A0283	1271	sugar ABC transporter substrate-binding protein	NA	NA	NA	NA	NA	NA	NA	sugar ABC transporter substrate-binding protein (HVO_RS03105)			GO:0005215~transporter activity	IPR006059:Bacterial extracellular solute-binding, family 1	PF01547:Bacterial extracellular solute-binding protein			Complete proteome,	pHV4	arCOG00151	1.1e-94	315.8	G	UgpB	ABC-type sugar transport system, periplasmic component	2	9	11	14	18	23	1	5	11	17	27	21
NC_013966.1_cds_WP_004043201.1_737	WP_004043201.1	8923357	HVO_RS03120	NC_013966.1	295087	296235	+	protein_coding	HVO_A0286	1148	hypothetical protein	NA	NA	NA	NA	NA	NA	NA	hypothetical protein (HVO_RS03120)								Complete proteome,Plasmid,Reference proteome,	pHV4	arCOG09010	4.9e-204	675.4	S	-	Uncharacterized protein	2	6	5	8	14	11	1	0	9	5	22	22
NC_013966.1_cds_WP_004043202.1_738	WP_004043202.1	8923516	HVO_RS03125	NC_013966.1	296277	297443	+	protein_coding	HVO_A0287	1166	N-acylamino acid racemase	NA	NA	NA	NA	NA	NA	NA	N-acylamino acid racemase (HVO_RS03125)	GO:0008152~metabolic process		GO:0003824~catalytic activity	IPR001354:Mandelate racemase/muconate lactonizing enzyme,IPR013341:Mandelate racemase/muconate lactonizing enzyme, N-terminal,IPR013342:Mandelate racemase/muconate lactonizing enzyme, C-terminal	PF02746:Mandelate racemase / muconate lactonizing enzyme, N-terminal domain,PF13378:Enolase C-terminal domain-like		SM00922:SM00922	Complete proteome,Plasmid,Reference proteome,	pHV4	arCOG01168	1.2e-90	302.2	M	RspA	L-alanine-DL-glutamate epimerase or related enzyme of enolase superfamily	0	1	2	6	6	4	0	0	3	4	13	10
NC_013966.1_cds_WP_004043204.1_740	WP_004043204.1	8923718	HVO_RS03135	NC_013966.1	298349	298723	+	protein_coding	HVO_A0289	374	RidA family protein	NA	NA	NA	NA	NA	NA	NA	reactive intermediate/imine deaminase (HVO_RS03135)				IPR006056:Enamine/imine deaminase YjgF-like,IPR006175:YjgF/Yer057p/UK114 family,IPR013813:Endoribonuclease L-PSP/chorismate mutase-like	PF01042:Endoribonuclease L-PSP			Complete proteome,Plasmid,Reference proteome,	pHV4	arCOG01630	7.9e-35	118.1	V	RidA	YjgF family enzyme shown to be reactive intermediate/imine deaminase	0	7	18	21	24	38	1	3	18	15	46	23
NC_013966.1_cds_WP_004043210.1_746	WP_004043210.1	8923695	HVO_RS03165	NC_013966.1	305947	307179	+	protein_coding	HVO_A0295	1232	Zn-dependent hydrolase	Metabolism	Nucleotide metabolism	00240 Pyrimidine metabolism	[PATH:hvo00240]	amaB2; N-carbamoyl-L-amino acid amidohydrolase	K06016	pydC; beta-ureidopropionase / N-carbamoyl-L-amino-acid hydrolase [EC:3.5.1.6 3.5.1.87]	Zn-dependent hydrolase (HVO_RS03165)	GO:0008152~metabolic process		GO:0016813~hydrolase activity, acting on carbon-nitrogen (but not peptide) bonds, in linear amidines	IPR002933:Peptidase M20,IPR010158:Amidase, hydantoinase/carbamoylase,IPR011650:Peptidase M20, dimerisation domain	PF01546:Peptidase family M20/M25/M40,PF07687:Peptidase dimerisation domain	PIRSF001235:amidase, hydantoinase/carbamoylase type		Complete proteome,Hydrolase,Plasmid,Reference proteome,	pHV4	arCOG01109	3e-151	501.4	E	ArgE	Acetylornithine deacetylase/Succinyl-diaminopimelate desuccinylase or related deacylase	0	2	0	1	2	1	0	2	1	2	2	2
NC_013966.1_cds_WP_004043212.1_748	WP_004043212.1	8923600	HVO_RS03175	NC_013966.1	308329	309084	+	protein_coding	HVO_A0296	755	short-chain family oxidoreductase	Metabolism	Lipid metabolism	01040 Biosynthesis of unsaturated fatty acids	[PATH:hvo01040]	short-chain family oxidoreductase	K00059	fabG; 3-oxoacyl-[acyl-carrier protein] reductase [EC:1.1.1.100]	short-chain family oxidoreductase (HVO_RS03175)			GO:0016491~oxidoreductase activity	IPR002347:Glucose/ribitol dehydrogenase,IPR016040:NAD(P)-binding domain,IPR020904:Short-chain dehydrogenase/reductase, conserved site				Complete proteome,Oxidoreductase,Plasmid,Reference proteome,	pHV4	arCOG01259	6.9e-67	223.1	I	FabG	Short-chain alcohol dehydrogenase	2	4	1	1	2	1	0	2	3	0	0	3
NC_013966.1_cds_WP_004043212.1_748	WP_004043212.1	8923600	HVO_RS03175	NC_013966.1	308329	309084	+	protein_coding	HVO_A0296	755	short-chain family oxidoreductase	Metabolism	Metabolism of cofactors and vitamins	00780 Biotin metabolism	[PATH:hvo00780]	short-chain family oxidoreductase	K00059	fabG; 3-oxoacyl-[acyl-carrier protein] reductase [EC:1.1.1.100]	short-chain family oxidoreductase (HVO_RS03175)			GO:0016491~oxidoreductase activity	IPR002347:Glucose/ribitol dehydrogenase,IPR016040:NAD(P)-binding domain,IPR020904:Short-chain dehydrogenase/reductase, conserved site				Complete proteome,Oxidoreductase,Plasmid,Reference proteome,	pHV4	arCOG01259	6.9e-67	223.1	I	FabG	Short-chain alcohol dehydrogenase	2	4	1	1	2	1	0	2	3	0	0	3
NC_013966.1_cds_WP_004043212.1_748	WP_004043212.1	8923600	HVO_RS03175	NC_013966.1	308329	309084	+	protein_coding	HVO_A0296	755	short-chain family oxidoreductase	Metabolism	Biosynthesis of other secondary metabolites	00333 Prodigiosin	biosyntheses	short-chain family oxidoreductase	K00059	fabG; 3-oxoacyl-[acyl-carrier protein] reductase [EC:1.1.1.100]	short-chain family oxidoreductase (HVO_RS03175)			GO:0016491~oxidoreductase activity	IPR002347:Glucose/ribitol dehydrogenase,IPR016040:NAD(P)-binding domain,IPR020904:Short-chain dehydrogenase/reductase, conserved site				Complete proteome,Oxidoreductase,Plasmid,Reference proteome,	pHV4	arCOG01259	6.9e-67	223.1	I	FabG	Short-chain alcohol dehydrogenase	2	4	1	1	2	1	0	2	3	0	0	3
NC_013966.1_cds_WP_004043212.1_748	WP_004043212.1	8923600	HVO_RS03175	NC_013966.1	308329	309084	+	protein_coding	HVO_A0296	755	short-chain family oxidoreductase	Metabolism	Lipid metabolism	00061 Fatty acid biosynthesis	[PATH:hvo00061]	short-chain family oxidoreductase	K00059	fabG; 3-oxoacyl-[acyl-carrier protein] reductase [EC:1.1.1.100]	short-chain family oxidoreductase (HVO_RS03175)			GO:0016491~oxidoreductase activity	IPR002347:Glucose/ribitol dehydrogenase,IPR016040:NAD(P)-binding domain,IPR020904:Short-chain dehydrogenase/reductase, conserved site				Complete proteome,Oxidoreductase,Plasmid,Reference proteome,	pHV4	arCOG01259	6.9e-67	223.1	I	FabG	Short-chain alcohol dehydrogenase	2	4	1	1	2	1	0	2	3	0	0	3
NC_013966.1_cds_WP_004043216.1_752	WP_004043216.1	8923309	HVO_RS03195	NC_013966.1	312482	313378	+	protein_coding	HVO_A0300	896	spermidine/putrescine ABC transporter permease	NA	NA	NA	NA	NA	NA	NA	spermidine/putrescine ABC transporter permease (HVO_RS03195)	GO:0006810~transport	GO:0005886~plasma membrane,GO:0016021~integral component of membrane		IPR000515:Binding-protein-dependent transport systems inner membrane component	PF00528:Binding-protein-dependent transport system inner membrane component			Complete proteome,Membrane,Plasmid,Reference proteome,Transmembrane,Transmembrane helix,Transport,	pHV4	arCOG00161	4.8e-72	240.2	E	PotB	ABC-type spermidine/putrescine transport system, permease component I	2	4	2	3	3	5	1	8	2	1	4	5
NC_013966.1_cds_WP_004043218.1_754	WP_004043218.1	8923374	HVO_RS03205	NC_013966.1	314482	315456	-	protein_coding	HVO_A0302	974	L-asparaginase	Metabolism	Metabolism of other amino acids	00460 Cyanoamino acid metabolism	[PATH:hvo00460]	ansB; asparaginase family protein	K01424	E3.5.1.1; L-asparaginase [EC:3.5.1.1]	L-asparaginase (HVO_RS03205)	GO:0006520~cellular amino acid metabolic process		GO:0004067~asparaginase activity	IPR006034:Asparaginase/glutaminase,IPR020827:Asparaginase/glutaminase, active site 1,IPR027473:L-asparaginase, C-terminal domain,IPR027474:L-asparaginase, N-terminal,IPR027475:Asparaginase/glutaminase, active site 2	PF00710:Asparaginase	PIRSF001220:L-asparaginase/Glutamyl-tRNA(Gln) amidotransferase subunit D	SM00870:SM00870	Complete proteome,Hydrolase,Plasmid,Reference proteome,	pHV4	arCOG01924	2.3e-72	241.7	E	AnsB	L-asparaginase/archaeal Glu-tRNAGln amidotransferase subunit D	1	1	1	1	1	3	2	1	0	0	4	3
NC_013966.1_cds_WP_004043218.1_754	WP_004043218.1	8923374	HVO_RS03205	NC_013966.1	314482	315456	-	protein_coding	HVO_A0302	974	L-asparaginase	Metabolism	Amino acid metabolism	00250 Alanine, aspartate and glutamate metabolism	[PATH:hvo00250]	ansB; asparaginase family protein	K01424	E3.5.1.1; L-asparaginase [EC:3.5.1.1]	L-asparaginase (HVO_RS03205)	GO:0006520~cellular amino acid metabolic process		GO:0004067~asparaginase activity	IPR006034:Asparaginase/glutaminase,IPR020827:Asparaginase/glutaminase, active site 1,IPR027473:L-asparaginase, C-terminal domain,IPR027474:L-asparaginase, N-terminal,IPR027475:Asparaginase/glutaminase, active site 2	PF00710:Asparaginase	PIRSF001220:L-asparaginase/Glutamyl-tRNA(Gln) amidotransferase subunit D	SM00870:SM00870	Complete proteome,Hydrolase,Plasmid,Reference proteome,	pHV4	arCOG01924	2.3e-72	241.7	E	AnsB	L-asparaginase/archaeal Glu-tRNAGln amidotransferase subunit D	1	1	1	1	1	3	2	1	0	0	4	3
NC_013966.1_cds_WP_004043219.1_755	WP_004043219.1	8923467	HVO_RS03210	NC_013966.1	315790	317169	+	protein_coding	HVO_A0303	1379	allantoinase	Metabolism	Metabolism of cofactors and vitamins	00770 Pantothenate and CoA biosynthesis	[PATH:hvo00770]	dht; D-hydantoinase	K01464	DPYS; dihydropyrimidinase [EC:3.5.2.2]	allantoinase (HVO_RS03210)			GO:0004157~dihydropyrimidinase activity	IPR006680:Amidohydrolase 1,IPR011059:Metal-dependent hydrolase, composite domain	PF01979:Amidohydrolase family			Complete proteome,Hydrolase,Plasmid,Reference proteome,	pHV4	arCOG00689	1.2e-73	246.5	F	AllB	Dihydroorotase or related cyclic amidohydrolase	0	1	2	3	2	5	0	1	1	2	5	5
NC_013966.1_cds_WP_004043219.1_755	WP_004043219.1	8923467	HVO_RS03210	NC_013966.1	315790	317169	+	protein_coding	HVO_A0303	1379	allantoinase	Metabolism	Nucleotide metabolism	00240 Pyrimidine metabolism	[PATH:hvo00240]	dht; D-hydantoinase	K01464	DPYS; dihydropyrimidinase [EC:3.5.2.2]	allantoinase (HVO_RS03210)			GO:0004157~dihydropyrimidinase activity	IPR006680:Amidohydrolase 1,IPR011059:Metal-dependent hydrolase, composite domain	PF01979:Amidohydrolase family			Complete proteome,Hydrolase,Plasmid,Reference proteome,	pHV4	arCOG00689	1.2e-73	246.5	F	AllB	Dihydroorotase or related cyclic amidohydrolase	0	1	2	3	2	5	0	1	1	2	5	5
NC_013966.1_cds_WP_004043219.1_755	WP_004043219.1	8923467	HVO_RS03210	NC_013966.1	315790	317169	+	protein_coding	HVO_A0303	1379	allantoinase	Metabolism	Metabolism of other amino acids	00410 beta-Alanine metabolism	[PATH:hvo00410]	dht; D-hydantoinase	K01464	DPYS; dihydropyrimidinase [EC:3.5.2.2]	allantoinase (HVO_RS03210)			GO:0004157~dihydropyrimidinase activity	IPR006680:Amidohydrolase 1,IPR011059:Metal-dependent hydrolase, composite domain	PF01979:Amidohydrolase family			Complete proteome,Hydrolase,Plasmid,Reference proteome,	pHV4	arCOG00689	1.2e-73	246.5	F	AllB	Dihydroorotase or related cyclic amidohydrolase	0	1	2	3	2	5	0	1	1	2	5	5
NC_013966.1_cds_WP_004043222.1_758	WP_004043222.1	8923488	HVO_RS03225	NC_013966.1	320724	322061	+	protein_coding	HVO_A0306	1337	aspartate aminotransferase family protein	Metabolism	Metabolism of other amino acids	00430 Taurine and hypotaurine metabolism	[PATH:hvo00430]	gabT6; 4-aminobutyrate aminotransferase	K15372	toa; taurine---2-oxoglutarate transaminase [EC:2.6.1.55]	aspartate aminotransferase family protein (HVO_RS03225)			GO:0003867~4-aminobutyrate transaminase activity,GO:0030170~pyridoxal phosphate binding	IPR005814:Aminotransferase class-III,IPR015421:Pyridoxal phosphate-dependent transferase, major region, subdomain 1,IPR015422:Pyridoxal phosphate-dependent transferase, major region, subdomain 2,IPR015424:Pyridoxal phosphate-dependent transferase	PF00202:Aminotransferase class-III			Aminotransferase,Complete proteome,Plasmid,Pyridoxal phosphate,Reference proteome,Transferase,	pHV4	arCOG00916	2.2e-177	587.8	E	GabT	4-aminobutyrate aminotransferase or related aminotransferase	0	2	1	0	2	0	0	0	0	1	2	4
NC_013966.1_cds_WP_004043222.1_758	WP_004043222.1	8923488	HVO_RS03225	NC_013966.1	320724	322061	+	protein_coding	HVO_A0306	1337	aspartate aminotransferase family protein	Metabolism	Metabolism of other amino acids	00410 beta-Alanine metabolism	[PATH:hvo00410]	gabT6; 4-aminobutyrate aminotransferase	K15372	toa; taurine---2-oxoglutarate transaminase [EC:2.6.1.55]	aspartate aminotransferase family protein (HVO_RS03225)			GO:0003867~4-aminobutyrate transaminase activity,GO:0030170~pyridoxal phosphate binding	IPR005814:Aminotransferase class-III,IPR015421:Pyridoxal phosphate-dependent transferase, major region, subdomain 1,IPR015422:Pyridoxal phosphate-dependent transferase, major region, subdomain 2,IPR015424:Pyridoxal phosphate-dependent transferase	PF00202:Aminotransferase class-III			Aminotransferase,Complete proteome,Plasmid,Pyridoxal phosphate,Reference proteome,Transferase,	pHV4	arCOG00916	2.2e-177	587.8	E	GabT	4-aminobutyrate aminotransferase or related aminotransferase	0	2	1	0	2	0	0	0	0	1	2	4
NC_013966.1_cds_WP_004043223.1_759	WP_004043223.1	8923471	HVO_RS03230	NC_013966.1	322110	322643	+	protein_coding	HVO_A0307	533	AsnC family transcriptional regulator	NA	NA	NA	NA	NA	NA	NA	AsnC family transcriptional regulator (HVO_RS03230)	GO:0006351~transcription, DNA-templated	GO:0005622~intracellular	GO:0003700~transcription factor activity, sequence-specific DNA binding,GO:0043565~sequence-specific DNA binding	IPR000485:AsnC-type HTH domain,IPR011008:Dimeric alpha-beta barrel,IPR011991:Winged helix-turn-helix DNA-binding domain,IPR019887:Transcription regulator AsnC-type, C-terminal,IPR019888:Transcription regulator AsnC-type	PF01037:AsnC family		SM00344:HTH_ASNC	Complete proteome,DNA-binding,Plasmid,Reference proteome,Transcription,Transcription regulation,	pHV4	arCOG01580	3.7e-30	102.9	K	-	DNA-binding transcriptional regulator, Lrp family	13	18	24	37	46	47	17	19	32	53	32	57
NC_013966.1_cds_WP_004043225.1_762	WP_004043225.1	8923796	HVO_RS03240	NC_013966.1	324116	324808	-	protein_coding	HVO_A0310	692	hypothetical protein	NA	NA	NA	NA	NA	NA	NA	hypothetical protein (HVO_RS03240)								Complete proteome,	pHV4	arCOG08109	1.5e-50	169.9	S	-	Uncharacterized protein	0	1	0	0	2	3	1	1	1	1	4	1
NC_013966.1_cds_WP_004043226.1_763	WP_004043226.1	8923732	HVO_RS03245	NC_013966.1	324918	325835	-	protein_coding	HVO_A0311	917	halocin C8 (TBD)	NA	NA	NA	NA	NA	NA	NA	halocin C8 (TBD) (HVO_RS03245)				IPR006311:Twin-arginine translocation pathway, signal sequence				Complete proteome,Plasmid,Reference proteome,	pHV4	arCOG07527	0.58	7.1	V	-	Halocin C8 family bacteriocin	5	10	6	5	9	5	4	7	5	4	11	11
[truncated: 3,539 more rows]
